# Supplementary material for: Genome-Wide Association Study Reveals Novel QTLs and Candidate Genes for Grain Number in Rice
Source: Int J Mol Sci. 2022 Nov 6;23(21):13617. doi: 10.3390/ijms232113617 (PMC9658369; doi:10.3390/ijms232113617)
Supplement: Supplementary file 1 [file ijms-23-13617-s001.zip]

Archive with 2 entries (2 files):
- Supplementary Figures S1-S9.pdf
- Supplementary Tables S1-S6.xlsx
