# Supplementary material for: Genome-Wide Association Study Reveals Novel QTLs and Candidate Genes for Grain Number in Rice
Source: Int J Mol Sci. 2022 Nov 6;23(21):13617. doi: 10.3390/ijms232113617 (PMC9658369; doi:10.3390/ijms232113617)
Supplement: Supplementary file 1 [file ijms-23-13617-s001.zip › Supplementary Tables S1-S6.xlsx]

## Sheet: Table S1 
Table S1. Information and phenotype of 468 rice accessions used for GWAS.
ID	Sub-population	Origin	Mean PBN	Mean SBN	Mean GNPP	LOC_Os02g05030	LOC_Os02g04860	LOC_Os02g04970	LOC_Os02g05199	LOC_Os02g05250	LOC_Os02g05310	LOC_Os02g05330	LOC_Os02g05340
						Hap	Hap	Hap	Hap	Hap	Hap	Hap	Hap
LS001	indica	Guangdong, China	10.3	15.3	90.7	Hap 2	Hap 1	Hap 1	Hap 2	Hap 3	Hap 1	Hap 1	Hap 5
LS002	indica	Guangdong, China	12.7	22.3	140.3	Others	Others	Hap 1	Others	Others	Others	Hap 4	Hap 2
LS003	japonica	Jiangsu, China	8	10	69.3	Hap 1	Hap 1	Hap 1	Hap 1	Hap 1	Hap 2	Hap 2	Hap 1
LS004	indica	Zhejiang, China	9.7	19.3	107.3	Others	Others	Hap 2	Hap 2	Hap 5	Hap 4	Hap 1	Others
LS005	indica	Anhui, China	11.7	17.3	114	Hap 6	Hap 1	Hap 1	Hap 2	Hap 3	Hap 1	Hap 1	Hap 5
LS006	japonica	Henan, China	13	21.3	130.3	Hap 1	Hap 1	Hap 1	Hap 1	Hap 1	Hap 2	Hap 5	Hap 1
LS007	japonica	Yunan, China	14.3	44	222.7	Hap 1	Hap 3	Hap 2	Hap 4	Hap 5	Hap 3	Hap 1	Hap 4
LS008	indica	Fujian, China	11	11	92.7	Others	Hap 1	Hap 1	Hap 2	Hap 3	Hap 1	Hap 1	Others
LS009	japonica	Guizhou, China	16.7	43	259	Hap 1	Hap 3	Hap 2	Hap 4	Hap 5	Hap 3	Hap 1	Hap 4
LS010	indica	Guangdong, China	9.7	19	114.3	Hap 1	Hap 3	Hap 2	Hap 4	Hap 5	Hap 3	Hap 1	Hap 4
LS011	indica	Jiangsu, China	13.3	31.3	164.7	Hap 2	Hap 1	Hap 2	Hap 2	Hap 5	Hap 4	Hap 1	Others
LS012	indica	Guangdong, China	8	13.7	79	Hap 2	Hap 1	Hap 1	Hap 2	Hap 2	Hap 1	Hap 1	Hap 5
LS013	indica	Guangdong, China	10.7	10.3	89.3	Hap 2	Hap 1	Hap 1	Hap 2	Hap 3	Hap 1	Hap 1	Hap 5
LS014	indica	Guangxi, China	11	20.3	127	Others	Hap 1	Hap 1	Hap 4	Hap 5	Hap 5	Hap 3	Hap 4
LS015	indica	Guangxi, China	10.3	18.3	93	Hap 2	Hap 1	Hap 1	Hap 2	Hap 3	Hap 1	Hap 1	Hap 5
LS016	indica	Sichuan, China	13.7	24	150.3	Hap 2	Hap 1	Hap 1	Hap 2	Hap 3	Hap 1	Hap 1	Hap 5
LS017	japonica	Heilongjiang, China	6.7	10	63.7	Hap 1	Hap 1	Hap 1	Hap 1	Hap 1	Hap 2	Hap 2	Hap 1
LS018	japonica	Heilongjiang, China	8	11.3	73	Hap 1	Hap 1	Hap 1	Hap 1	Hap 1	Hap 2	Hap 2	Hap 1
LS019	japonica	Heilongjiang, China	5.7	18	110	Hap 1	Hap 1	Hap 1	Hap 1	Hap 1	Hap 2	Hap 2	Hap 1
LS020	japonica	Heilongjiang, China	5.3	11.3	71	Hap 1	Hap 1	Hap 1	Hap 1	Hap 1	Hap 2	Hap 2	Hap 1
LS021	japonica	Heilongjiang, China	6	10	58.3	Hap 1	Hap 1	Hap 1	Hap 1	Hap 1	Hap 2	Hap 2	Hap 1
LS022	japonica	Heilongjiang, China	7.7	13.3	74.3	Hap 1	Hap 1	Hap 1	Hap 1	Hap 1	Hap 2	Hap 2	Hap 1
LS023	japonica	Taiwan, China	9.7	13	88.3	Hap 1	Hap 1	Hap 1	Hap 1	Hap 1	Hap 2	Hap 2	Hap 1
LS024	indica	Sichuan, China	11	21.5	142.5	Hap 2	Hap 1	Hap 1	Hap 2	Hap 3	Others	Hap 1	Hap 5
LS025	japonica	Taiwan, China	11	27	153.3	Hap 1	Hap 1	Hap 1	Hap 1	Hap 1	Hap 2	Hap 2	Hap 1
LS026	japonica	Hebei, China	9.3	15	90	Hap 1	Hap 1	Hap 1	Hap 1	Hap 1	Hap 2	Hap 2	Hap 1
LS027	indica	Sichuan, China	12.7	22	142.3	Hap 3	Hap 2	Hap 1	Hap 3	Hap 5	Hap 3	Hap 3	Hap 8
LS028	japonica	Sichuan, China	12.7	24.7	142.7	Hap 1	Hap 1	Hap 1	Hap 1	Hap 1	Hap 2	Hap 2	Hap 1
LS029	indica	Jiangsu, China	17	54.3	302.3	Hap 4	Hap 1	Hap 1	Hap 4	Hap 5	Hap 3	Hap 3	Hap 8
LS030	japonica	Taiwan, China	9.3	9.3	68.7	Hap 1	Hap 1	Hap 1	Hap 1	Hap 1	Hap 2	Hap 2	Others
LS031	japonica	Heilongjiang, China	9.3	13.3	94.3	Hap 1	Hap 1	Hap 1	Hap 1	Hap 1	Hap 2	Hap 2	Hap 1
LS032	indica	Zhejiang, China	11	27	160.3	Hap 6	Hap 1	Hap 1	Hap 2	Hap 3	Hap 1	Hap 1	Hap 5
LS033	indica	Hunan, China	12.3	32	187.3	Hap 6	Hap 1	Hap 1	Hap 2	Hap 3	Hap 1	Hap 1	Hap 5
LS034	indica	Guangdong, China	13.7	41.3	226.3	Hap 6	Hap 1	Hap 1	Hap 2	Hap 3	Hap 1	Hap 1	Hap 5
LS035	indica	Guangdong, China	12.3	33	182	Hap 2	Hap 1	Hap 1	Hap 2	Hap 3	Hap 1	Hap 1	Hap 5
LS036	indica	Guangdong, China	14	39.3	236	Hap 2	Hap 1	Hap 1	Hap 2	Hap 3	Hap 1	Hap 1	Hap 5
LS037	japonica	Japan	11	24.5	142.5	Hap 1	Hap 1	Hap 1	Hap 1	Hap 1	Others	Hap 2	Hap 1
LS038	indica	Zhejiang, China	11	17.7	113.7	Hap 3	Hap 2	Hap 1	Hap 3	Hap 5	Hap 3	Hap 3	Hap 8
LS039	indica	Zhejiang, China	12.7	22.7	155	Hap 2	Hap 1	Hap 1	Hap 2	Hap 3	Hap 1	Hap 1	Hap 5
LS040	indica	Jiangxi, China	11.3	20.7	130.3	Hap 6	Hap 1	Hap 1	Hap 2	Hap 3	Others	Hap 1	Hap 5
LS041	indica	Hunan, China	11.3	12.3	100.7	Hap 2	Hap 1	Hap 1	Hap 2	Hap 3	Others	Hap 1	Hap 5
LS042	indica	Sichuan, China	12.3	18	126.3	Hap 3	Hap 2	Hap 1	Hap 4	Hap 5	Hap 3	Hap 3	Hap 8
LS043	japonica	Anhui, China	10.7	16	110.3	Others	Hap 1	Hap 1	Hap 1	Hap 1	Others	Hap 5	Others
LS044	indica	Guangdong, China	11.7	26	142.3	Hap 3	Hap 2	Hap 1	Hap 3	Hap 5	Hap 3	Hap 3	Hap 8
LS045	indica	Guangxi, China	10.7	16.3	108.3	Hap 2	Hap 1	Hap 1	Hap 2	Hap 3	Hap 1	Hap 1	Hap 5
LS046	indica	Guangxi, China	10.7	16.3	112	Hap 2	Hap 1	Hap 1	Hap 2	Hap 3	Others	Hap 1	Hap 5
LS047	indica	Fujian, China	11.3	21.3	135.3	Hap 3	Hap 2	Hap 1	Hap 3	Hap 5	Hap 3	Hap 3	Hap 8
LS048	japonica	Jiangsu, China	8	9	64	Hap 1	Hap 1	Hap 1	Hap 1	Hap 1	Others	Hap 5	Hap 1
LS049	japonica	Jiangsu, China	7.7	10.3	56.3	Hap 1	Hap 1	Hap 1	Hap 1	Hap 1	Others	Hap 2	Hap 1
LS050	japonica	Jiangsu, China	9	13.3	88	Hap 1	Hap 1	Hap 1	Hap 1	Hap 1	Others	Hap 2	Hap 1
LS051	indica	Sichuan, China	14	28.3	179.7	Hap 2	Hap 1	Hap 1	Hap 2	Hap 3	Hap 1	Hap 1	Others
LS052	indica	Jiangsu, China	14	24.7	182.7	Hap 3	Hap 2	Hap 1	Hap 3	Hap 5	Hap 3	Hap 3	Hap 8
LS053	japonica	Henan, China	10.3	24	155.3	Hap 1	Hap 1	Hap 1	Hap 1	Hap 1	Others	Hap 2	Hap 1
LS054	japonica	Hebei, China	9.7	24	134.3	Hap 1	Hap 1	Hap 1	Hap 1	Hap 1	Hap 2	Hap 2	Hap 1
LS055	japonica	Hebei, China	9	18.3	112.7	Hap 1	Hap 1	Hap 1	Hap 1	Hap 1	Hap 2	Hap 2	Hap 1
LS056	indica	Guangdong, China	14	34	196	Hap 2	Hap 1	Hap 1	Hap 2	Hap 3	Others	Hap 1	Others
LS057	indica	Guangdong, China	12.3	23.3	155.7	Hap 2	Hap 1	Hap 1	Hap 2	Hap 3	Hap 1	Hap 1	Hap 5
LS058	indica	Guangdong, China	11	25.7	146	Hap 2	Hap 1	Hap 1	Hap 2	Hap 3	Hap 1	Others	Hap 5
LS059	indica	Guangdong, China	15	30.7	188	Hap 6	Hap 1	Hap 1	Hap 2	Hap 3	Hap 1	Hap 1	Hap 5
LS060	indica	Guangdong, China	15	35.7	226	Hap 2	Hap 1	Hap 1	Hap 2	Hap 3	Hap 1	Hap 1	Hap 5
LS061	indica	Hunan, China	9.3	10.7	80	Hap 6	Hap 1	Hap 1	Hap 2	Hap 3	Hap 1	Others	Hap 5
LS062	japonica	Jiangsu, China	5.7	10.3	62	Hap 1	Hap 1	Hap 1	Hap 1	Hap 1	Hap 2	Hap 2	Hap 1
LS063	japonica	Jiangsu, China	8.7	10	72	Hap 1	Hap 1	Hap 1	Hap 1	Hap 1	Hap 2	Hap 5	Hap 1
LS064	japonica	Jiangsu, China	9	8	65.7	Hap 1	Hap 1	Hap 1	Hap 1	Hap 1	Hap 2	Hap 2	Hap 1
LS065	japonica	Jiangsu, China	9	7.3	72	Hap 1	Hap 1	Hap 1	Hap 1	Hap 1	Hap 2	Hap 2	Hap 1
LS066	indica	Jiangsu, China	12	27.7	144	Hap 3	Hap 2	Hap 1	Hap 2	Hap 5	Hap 4	Hap 1	Hap 7
LS067	japonica	Jiangsu, China	9	9	74	Hap 1	Hap 1	Hap 1	Hap 1	Hap 1	Hap 2	Hap 2	Hap 1
LS068	indica	Hubei, China	9.3	9	74.7	Hap 2	Hap 1	Hap 1	Hap 2	Others	Hap 1	Hap 1	Hap 5
LS069	indica	Hebei, China	12	26	140	Hap 2	Hap 1	Hap 1	Hap 2	Hap 1	Hap 1	Hap 1	Hap 5
LS070	japonica	Heilongjiang, China	6.7	11	69.3	Hap 1	Hap 1	Hap 1	Hap 1	Hap 1	Hap 2	Hap 2	Hap 1
LS071	indica	Jilin, China	11.7	25.7	156.7	Hap 3	Hap 2	Hap 1	Hap 3	Hap 3	Hap 3	Hap 3	Hap 8
LS072	japonica	Liaoning, China	13	24	146.5	Hap 1	Hap 1	Hap 1	Hap 1	Hap 3	Hap 2	Hap 2	Hap 1
LS073	japonica	Jilin, China	10	18	108.7	Hap 1	Hap 1	Hap 1	Hap 1	Hap 3	Hap 2	Hap 2	Hap 1
LS074	japonica	Hebei, China	7	20	120.7	Hap 1	Hap 1	Hap 1	Hap 1	Hap 5	Hap 2	Hap 2	Hap 1
LS075	japonica	Henan, China	9	19.7	119	Hap 1	Hap 1	Hap 1	Hap 1	Hap 1	Hap 2	Hap 2	Hap 1
LS076	indica	Henan, China	12	26	154.3	Hap 2	Hap 1	Hap 1	Hap 2	Hap 3	Hap 1	Hap 1	Hap 5
LS077	japonica	Liaoning, China	13.3	30.7	173	Hap 1	Hap 1	Hap 1	Hap 1	Hap 4	Hap 2	Hap 2	Hap 1
LS078	indica	Guangdong, China	12.7	16.3	120.3	Hap 4	Hap 1	Hap 1	Hap 4	Hap 1	Hap 3	Hap 3	Others
LS079	japonica	Jilin, China	9.3	15.7	102	Hap 1	Hap 1	Hap 1	Hap 1	Hap 1	Hap 2	Hap 2	Hap 1
LS080	japonica	Heilongjiang, China	8.3	13.7	75	Hap 1	Hap 1	Hap 1	Hap 1	Hap 3	Hap 2	Hap 5	Hap 1
LS081	japonica	Taiwan, China	11.7	21.3	128	Hap 1	Hap 1	Hap 1	Hap 1	Hap 5	Hap 2	Hap 2	Hap 1
LS082	japonica	Taiwan, China	10.7	20	126.7	Hap 1	Hap 1	Hap 1	Hap 1	Hap 3	Hap 2	Hap 2	Hap 1
LS083	indica	Guangxi, China	17	37.7	217	Others	Hap 1	Hap 1	Hap 1	Hap 1	Others	Others	Others
LS084	indica	Guangxi, China	16.3	55	358.7	Hap 6	Hap 1	Hap 1	Hap 2	Hap 3	Hap 1	Hap 1	Hap 5
LS085	indica	Jiangxi, China	9.7	24	142	Hap 2	Hap 1	Hap 1	Hap 2	Hap 1	Hap 1	Hap 1	Hap 5
LS086	indica	Zhejiang, China	12	26.7	157.3	Hap 2	Hap 1	Hap 1	Hap 2	Hap 1	Hap 1	Hap 1	Hap 5
LS087	indica	Hubei, China	6.7	11.3	78.7	Hap 3	Hap 2	Hap 1	Hap 3	Hap 3	Hap 3	Hap 3	Hap 8
LS088	japonica	Anhui, China	7.3	5.3	59	Hap 1	Hap 1	Hap 1	Hap 1	Hap 3	Hap 2	Hap 2	Hap 1
LS089	indica	Anhui, China	11.7	18.7	114.7	Hap 4	Hap 1	Hap 1	Hap 4	Hap 5	Hap 3	Hap 3	Hap 8
LS090	indica	Zhejiang, China	8.3	11	58.7	Hap 2	Hap 1	Hap 1	Hap 2	Hap 1	Hap 1	Hap 1	Hap 5
LS091	japonica	Anhui, China	7	14.7	86.5	Hap 1	Hap 1	Hap 1	Hap 1	Hap 1	Hap 2	Hap 5	Hap 1
LS092	indica	Hunan, China	10.3	16	106.7	Hap 4	Hap 1	Hap 1	Hap 4	Hap 5	Hap 3	Hap 3	Hap 8
LS093	indica	Guangdong, China	12	20	130.7	Hap 4	Hap 1	Hap 1	Hap 4	Hap 5	Hap 3	Hap 3	Hap 8
LS094	japonica	Jiangsu, China	6	9.3	52.7	Hap 1	Hap 1	Hap 1	Hap 1	Others	Others	Hap 2	Hap 1
LS095	japonica	Jiangsu, China	8	21.3	126.3	Hap 1	Hap 1	Hap 1	Hap 1	Hap 5	Hap 2	Hap 2	Hap 1
LS096	indica	Hubei, China	11	28	150.7	Hap 2	Hap 1	Hap 1	Hap 2	Hap 3	Others	Hap 1	Hap 5
LS097	japonica	Jiangsu, China	10.3	8.7	81	Hap 1	Hap 1	Hap 1	Hap 1	Hap 5	Others	Hap 5	Hap 1
LS098	indica	Guangdong, China	14	31.3	195.3	Hap 2	Hap 1	Hap 1	Hap 2	Hap 5	Others	Hap 1	Hap 5
LS099	indica	Hunan, China	11	26.5	132.5	Hap 3	Hap 2	Hap 1	Hap 2	Hap 5	Hap 4	Hap 1	Others
LS100	indica	Zhejiang, China	13	32	156	Hap 2	Hap 1	Hap 1	Hap 2	Hap 5	Others	Hap 1	Hap 5
LS101	japonica	Heilongjiang, China	7	12	75	Hap 1	Hap 1	Hap 1	Hap 1	Hap 5	Hap 2	Hap 2	Hap 1
LS102	indica	Jiangsu, China	10.7	20	123.7	Hap 2	Hap 1	Hap 1	Hap 2	Hap 5	Others	Hap 1	Hap 5
LS103	japonica	Jiangsu, China	7.3	8.3	62.3	Hap 1	Hap 1	Hap 1	Hap 1	Hap 4	Hap 2	Hap 2	Hap 1
LS104	japonica	Jiangsu, China	9.7	16.5	120	Hap 1	Hap 1	Hap 1	Hap 1	Hap 5	Others	Hap 2	Hap 1
LS105	indica	Jiangsu, China	12.3	26	132.7	Hap 2	Hap 1	Hap 1	Hap 2	Hap 5	Hap 1	Hap 1	Hap 5
LS106	indica	Zhejiang, China	13.7	41.3	242.3	Hap 2	Hap 1	Hap 1	Hap 2	Hap 5	Hap 1	Hap 1	Hap 5
LS107	indica	Zhejiang, China	12.3	26.3	154.3	Hap 3	Hap 2	Hap 1	Hap 3	Hap 5	Hap 3	Hap 3	Hap 8
LS108	japonica	Zhejiang, China	8.3	15.7	106.3	Hap 1	Hap 1	Hap 1	Hap 1	Hap 5	Hap 2	Hap 2	Hap 1
LS109	japonica	Zhejiang, China	10	21	133.5	Hap 1	Hap 1	Hap 1	Hap 1	Others	Hap 2	Hap 2	Hap 1
LS110	indica	Vietnam	9	19	114	Others	Hap 1	Hap 1	Hap 4	Hap 5	Hap 5	Hap 3	Hap 4
LS111	indica	Cambodia	10	14	93.7	Hap 3	Hap 2	Hap 1	Hap 2	Others	Hap 4	Hap 1	Hap 7
LS112	indica	Nepal	11.3	21.3	126.7	Hap 1	Hap 3	Hap 2	Hap 2	Others	Hap 5	Hap 4	Hap 6
LS113	indica	India	10.3	18.7	113	Hap 4	Hap 1	Hap 1	Hap 4	Others	Others	Hap 3	Others
LS114	indica	Philippine	13.7	32	179	Hap 1	Hap 3	Hap 2	Hap 4	Others	Hap 3	Hap 1	Hap 4
LS115	japonica	China	12	24.5	153.3	Hap 2	Hap 1	Hap 1	Hap 2	Others	Hap 1	Hap 1	Hap 5
LS116	indica	China	9.7	12.7	84.7	Hap 4	Hap 1	Hap 1	Hap 4	Hap 5	Hap 3	Hap 3	Hap 8
LS117	indica	Guangdong, China	14	24.7	183.7	Others	Hap 1	Hap 2	Hap 2	Others	Hap 3	Hap 1	Hap 4
LS118	indica	Bhutan	13	23.5	136	Others	Hap 1	Hap 1	Hap 4	Others	Hap 3	Hap 3	Hap 8
LS119	indica	India	9	13.7	89.3	Hap 4	Hap 1	Hap 1	Hap 4	Others	Hap 3	Hap 3	Hap 8
LS120	indica	Madagascar	11	17	107.5	Hap 3	Hap 2	Hap 1	Hap 2	Others	Hap 4	Hap 1	Hap 7
LS121	indica	China	14	29	173.7	Hap 1	Hap 3	Hap 2	Hap 4	Others	Hap 3	Hap 1	Hap 4
LS122	indica	Taiwan, China	13.3	29.3	192.3	Hap 1	Hap 3	Hap 2	Hap 4	Hap 1	Hap 3	Hap 1	Others
LS123	indica	China	9	12	74.5	Hap 4	Hap 1	Hap 1	Hap 4	Others	Hap 5	Hap 3	Hap 4
LS124	indica	Myanmar	13.3	35.7	183.7	Hap 1	Hap 3	Hap 2	Hap 4	Hap 1	Hap 3	Hap 1	Hap 4
LS125	indica	Philippine	13.7	28.3	185.3	Hap 4	Hap 1	Hap 1	Hap 4	Hap 5	Hap 5	Others	Hap 4
LS126	indica	Philippine	10.3	17.7	100.3	Others	Hap 1	Hap 1	Hap 4	Hap 4	Hap 3	Hap 1	Hap 8
LS127	indica	Philippine	12	26	167.3	Others	Hap 1	Hap 1	Hap 4	Hap 4	Hap 5	Hap 1	Hap 4
LS128	indica	India	9.7	21.3	133	Hap 1	Hap 3	Hap 2	Hap 4	Others	Hap 3	Hap 1	Hap 4
LS129	indica	India	10	14.5	145	Hap 5	Hap 1	Hap 2	Hap 2	Hap 5	Hap 5	Hap 4	Hap 6
LS130	indica	Nepal	10.7	34.3	234.7	Hap 1	Hap 1	Hap 2	Hap 4	Others	Hap 3	Hap 1	Hap 4
LS131	indica	Bhutan	10	13.3	87	Others	Hap 1	Hap 2	Hap 2	Others	Hap 5	Hap 4	Hap 6
LS132	indica	Nepal	11	32.3	193	Others	Hap 1	Hap 2	Hap 2	Hap 5	Hap 5	Hap 4	Hap 6
LS133	indica	Nepal	11.3	27	162	Others	Hap 1	Hap 2	Hap 2	Hap 4	Hap 5	Hap 4	Hap 6
LS134	indica	Bengal	8	15	80.7	Hap 5	Hap 1	Hap 2	Hap 2	Hap 5	Hap 5	Hap 4	Hap 6
LS135	indica	Bengal	13.3	30	169	Hap 5	Hap 1	Hap 2	Hap 2	Hap 5	Hap 5	Hap 4	Hap 6
LS136	indica	India	12.3	36.3	205	Hap 1	Hap 3	Hap 2	Hap 4	Hap 1	Hap 3	Hap 1	Hap 4
LS137	indica	India	10	27.3	145.3	Hap 5	Hap 1	Hap 2	Hap 4	Hap 2	Hap 3	Hap 1	Others
LS138	indica	India	12	25.7	151.3	Hap 5	Hap 1	Hap 2	Hap 2	Hap 1	Hap 5	Hap 4	Hap 6
LS139	indica	India	8.3	15.3	104	Hap 5	Hap 1	Hap 2	Hap 2	Hap 1	Hap 5	Hap 4	Hap 6
LS140	indica	India	9	18.3	118.7	Hap 5	Hap 1	Hap 2	Hap 2	Hap 3	Hap 5	Hap 4	Hap 6
LS141	indica	India	8.7	12	95.7	Hap 5	Hap 1	Hap 2	Hap 2	Hap 1	Hap 5	Hap 4	Hap 6
LS142	indica	Nepal	6.7	11	66.3	Hap 5	Hap 1	Hap 2	Hap 2	Hap 5	Hap 5	Hap 4	Hap 6
LS143	indica	India	9.7	18.7	121.3	Hap 5	Hap 1	Hap 2	Hap 2	Hap 2	Hap 5	Hap 4	Hap 6
LS144	indica	Sri Lanka	7.3	13.3	77	Hap 1	Hap 1	Hap 1	Hap 1	Hap 2	Hap 2	Hap 5	Hap 1
LS145	indica	India	8	9.3	79.3	Hap 5	Hap 1	Hap 2	Hap 2	Hap 5	Hap 5	Hap 4	Hap 6
LS146	japonica	Yunan, China	10.7	13.7	95.3	Hap 1	Hap 1	Hap 1	Hap 1	Hap 1	Hap 2	Hap 2	Hap 1
LS147	indica	Philippine	14.3	36	195.7	Hap 1	Hap 3	Hap 2	Hap 4	Hap 1	Hap 3	Hap 1	Hap 4
LS148	japonica	Myanmar	12.7	19.7	137.7	Hap 1	Hap 1	Others	Hap 4	Hap 4	Others	Others	Others
LS149	japonica	Laos	9.7	16.7	94.7	Hap 1	Hap 3	Hap 2	Hap 4	Hap 1	Hap 3	Hap 1	Hap 4
LS150	japonica	Brazil	11.3	14.7	107.3	Others	Hap 1	Hap 1	Hap 1	Hap 2	Others	Hap 2	Others
LS151	indica	Vietnam	15	35	187	Hap 1	Hap 3	Hap 2	Hap 4	Hap 1	Hap 3	Hap 1	Hap 4
LS152	indica	Indonesia	15.3	32.3	182	Hap 1	Hap 3	Hap 2	Hap 4	Hap 5	Hap 3	Hap 1	Hap 4
LS153	japonica	United States of America	11.3	28.7	168.7	Hap 1	Hap 3	Hap 2	Hap 4	Hap 1	Hap 3	Hap 1	Hap 4
LS154	japonica	Vietnam	10.7	24.3	144.7	Hap 1	Hap 3	Hap 2	Hap 4	Hap 3	Hap 3	Hap 1	Hap 4
LS155	japonica	Bhutan	8.7	13	78.7	Others	Others	Hap 1	Others	Hap 3	Others	Hap 4	Hap 2
LS156	indica	Bengal	9.3	15.3	101	Others	Others	Hap 1	Others	Hap 1	Others	Hap 4	Hap 2
LS157	indica	China	12.7	25	146.7	Hap 1	Hap 3	Hap 2	Hap 4	Hap 1	Hap 3	Hap 1	Hap 4
LS158	indica	Japan	16	39	219.3	Hap 1	Hap 3	Hap 2	Hap 4	Hap 1	Hap 3	Hap 1	Hap 4
LS159	japonica	Myanmar	10.5	18	125.5	Others	Hap 1	Hap 2	Hap 2	Hap 1	Others	Hap 4	Hap 6
LS160	indica	India	7.3	10	72	Hap 4	Hap 1	Hap 1	Hap 4	Hap 2	Hap 3	Hap 3	Hap 8
LS161	japonica	Zhejiang, China	9.7	14	89.7	Hap 1	Hap 1	Hap 1	Hap 1	Hap 3	Hap 2	Hap 5	Others
LS162	indica	Zhejiang, China	10.3	21.3	129.7	Hap 2	Hap 1	Hap 1	Hap 2	Hap 1	Hap 1	Hap 1	Hap 5
LS163	japonica	Zhejiang, China	8.7	12.3	80.3	Hap 1	Hap 1	Hap 1	Hap 1	Hap 1	Hap 2	Hap 5	Hap 1
LS164	japonica	Zhejiang, China	8.7	12.3	80.3	Hap 1	Hap 1	Hap 1	Hap 1	Hap 3	Hap 2	Hap 5	Hap 1
LS165	indica	Zhejiang, China	12.7	28.7	181.7	Hap 2	Hap 1	Hap 1	Hap 2	Hap 1	Hap 1	Hap 1	Others
LS166	japonica	Zhejiang, China	7.3	7.3	66.7	Hap 1	Hap 1	Hap 1	Hap 1	Hap 1	Hap 2	Hap 2	Hap 1
LS167	indica	Zhejiang, China	9.7	18	121	Hap 3	Hap 2	Hap 1	Hap 3	Hap 1	Hap 3	Hap 3	Hap 8
LS168	indica	Zhejiang, China	12	20	149.3	Hap 2	Hap 1	Hap 1	Hap 2	Hap 5	Hap 1	Hap 1	Hap 5
LS169	indica	Zhejiang, China	9.7	25	128.7	Hap 2	Hap 1	Hap 1	Hap 2	Hap 1	Hap 1	Hap 1	Hap 5
LS170	indica	Zhejiang, China	9.3	22.3	131.3	Hap 3	Hap 2	Hap 1	Hap 3	Hap 1	Hap 3	Hap 3	Others
LS171	japonica	Zhejiang, China	7.7	3	42.3	Hap 1	Hap 1	Hap 1	Hap 1	Hap 3	Hap 2	Hap 2	Hap 1
LS172	japonica	Zhejiang, China	8.3	8	61	Hap 1	Hap 1	Hap 1	Hap 1	Hap 5	Hap 2	Hap 2	Hap 1
LS173	indica	Zhejiang, China	6.7	13.7	84.7	Others	Others	Hap 1	Others	Others	Hap 3	Others	Others
LS174	japonica	Zhejiang, China	9	14.7	98	Hap 1	Hap 1	Hap 1	Hap 1	Others	Hap 2	Hap 2	Hap 1
LS175	indica	Guangdong, China	14.5	17	110	Hap 2	Hap 1	Hap 1	Hap 2	Hap 1	Hap 1	Hap 1	Hap 5
LS176	japonica	Jilin, China	10.7	22.5	125.5	Hap 1	Hap 1	Hap 1	Hap 1	Others	Hap 2	Hap 2	Hap 1
LS177	indica	Hunan, China	11	12.7	101	Others	Hap 2	Hap 1	Hap 3	Hap 1	Hap 3	Others	Hap 8
LS178	japonica	Liaoning, China	12	21	131.3	Hap 1	Hap 1	Hap 1	Hap 1	Others	Hap 2	Hap 2	Hap 1
LS179	indica	Philippine	6.3	8.7	63.7	Hap 2	Hap 1	Hap 1	Hap 2	Hap 5	Hap 1	Hap 1	Hap 5
LS180	indica	Philippine	11	22.3	123.7	Hap 2	Hap 1	Hap 1	Hap 2	Hap 1	Hap 1	Hap 1	Others
LS181	japonica	Taiwan, China	13	24	142.7	Hap 1	Hap 1	Hap 1	Hap 1	Hap 3	Hap 2	Hap 2	Hap 1
LS182	japonica	Taiwan, China	10.3	29	145	Hap 1	Hap 1	Hap 1	Hap 1	Hap 1	Hap 2	Hap 2	Hap 1
LS183	japonica	Taiwan, China	12	26.3	137.3	Hap 1	Hap 1	Hap 1	Hap 1	Others	Hap 2	Hap 2	Hap 1
LS184	japonica	Taiwan, China	11.7	28.7	159	Hap 1	Hap 1	Hap 1	Hap 1	Hap 1	Hap 2	Hap 2	Hap 1
LS185	indica	Jiangsu, China	10.3	13	95	Hap 2	Hap 1	Hap 1	Hap 2	Hap 1	Hap 1	Hap 1	Hap 5
LS186	indica	Zhejiang, China	12.3	35.3	187.7	Hap 2	Hap 1	Hap 1	Hap 2	Hap 1	Hap 1	Hap 1	Hap 5
LS187	japonica	Jiangsu, China	10.7	15	N.A.	Hap 1	Hap 1	Hap 1	Hap 1	Hap 5	Others	Hap 2	Hap 1
LS188	japonica	Guangdong, China	13	35	205.3	Hap 1	Hap 1	Hap 1	Hap 1	Hap 3	Others	Hap 2	Hap 1
LS189	indica	Japan	9.3	16.3	98	Hap 2	Hap 1	Hap 1	Hap 2	Hap 5	Others	Hap 4	Hap 5
LS190	indica	Guangdong, China	11	26.7	158.7	Hap 2	Hap 1	Hap 1	Hap 2	Hap 1	Hap 1	Hap 1	Hap 5
LS191	japonica	Japan	14.3	32.3	177	Hap 1	Hap 3	Hap 2	Hap 4	Hap 5	Hap 3	Hap 1	Hap 4
LS192	japonica	Philippine	12	9.3	101.3	Hap 1	Hap 3	Hap 2	Hap 4	Hap 5	Hap 3	Hap 1	Hap 4
LS193	japonica	Philippine	12.3	13	105.3	Hap 1	Hap 3	Hap 2	Hap 4	Hap 5	Hap 3	Hap 1	Hap 4
LS194	japonica	Malaysia	12.3	20.7	134.3	Hap 1	Hap 3	Hap 2	Hap 4	Hap 5	Hap 3	Hap 1	Hap 4
LS195	japonica	Thailand	8.5	18	97	Hap 1	Hap 3	Hap 2	Hap 4	Hap 1	Hap 3	Hap 1	Hap 4
LS196	japonica	Laos	12.3	21.7	152.3	Hap 1	Hap 3	Hap 2	Hap 4	Hap 1	Hap 3	Hap 1	Hap 4
LS197	japonica	Philippine	11.3	17	117	Hap 1	Hap 3	Hap 2	Hap 4	Hap 1	Hap 3	Hap 1	Hap 4
LS198	japonica	Brazil	14	16.7	142	Hap 1	Hap 3	Hap 2	Hap 4	Hap 5	Hap 3	Hap 1	Hap 4
LS199	indica	Panama	10.3	18	115	Hap 6	Hap 1	Hap 1	Hap 2	Hap 3	Hap 1	Hap 1	Hap 5
LS200	japonica	Hebei, China	10.3	18	115	Hap 1	Hap 1	Hap 1	Hap 1	Hap 1	Hap 2	Hap 2	Hap 1
LS201	japonica	Guangxi, China	10.3	10	89.3	Hap 1	Hap 3	Hap 2	Hap 4	Hap 3	Hap 3	Hap 1	Hap 4
LS202	indica	Albania	11.3	20.7	144	Hap 2	Hap 1	Hap 1	Hap 2	Hap 5	Hap 1	Hap 1	Hap 5
LS203	indica	Italy	13	36.5	204	Others	Hap 1	Hap 1	Hap 2	Hap 5	Hap 1	Hap 1	Hap 5
LS204	japonica	Japan	8	8.7	66	Hap 1	Hap 1	Hap 1	Hap 1	Hap 5	Hap 2	Hap 2	Hap 1
LS205	japonica	Yugoslavia	8	8.5	70.5	Hap 1	Hap 1	Hap 1	Hap 1	Hap 5	Hap 2	Hap 2	Hap 1
LS206	japonica	Yugoslavia	8.5	19.5	126	Hap 1	Hap 3	Hap 2	Hap 4	Hap 4	Hap 3	Hap 1	Others
LS207	japonica	Cote D'Ivoire	13.3	25.3	151	Hap 1	Hap 3	Hap 2	Hap 4	Hap 5	Hap 3	Hap 1	Hap 4
LS208	indica	Canada	10.3	15	105.7	Hap 2	Hap 1	Hap 1	Hap 2	Hap 5	Hap 1	Hap 1	Hap 5
LS209	japonica	Hainan, China	10.3	10.7	82	Hap 1	Hap 1	Hap 1	Hap 1	Hap 5	Hap 2	Hap 2	Hap 1
LS210	indica	Japan	10.7	35.7	210.7	Hap 1	Hap 1	Hap 1	Hap 1	Hap 3	Hap 2	Hap 2	Hap 1
LS211	indica	Jiangsu, China	11.3	17.3	123.7	Hap 4	Hap 1	Hap 1	Hap 4	Hap 1	Hap 3	Hap 3	Hap 8
LS212	japonica	Anhui, China	11	12.3	98.7	Hap 1	Hap 3	Hap 2	Hap 4	Hap 5	Hap 3	Hap 1	Hap 4
LS213	indica	Thailand	10.3	18.3	90	Hap 3	Hap 2	Hap 1	Hap 3	Hap 3	Hap 3	Hap 3	Hap 8
LS214	japonica	Thailand	15.3	38.3	194.3	Hap 1	Hap 3	Hap 2	Hap 4	Hap 1	Hap 3	Hap 1	Hap 4
LS215	indica	Thailand	8.3	12.7	92	Others	Hap 2	Hap 1	Hap 2	Hap 1	Hap 4	Hap 1	Hap 7
LS216	japonica	Philippine	9	13	78.7	Others	Others	Hap 1	Others	Hap 5	Others	Hap 4	Hap 2
LS217	indica	Vietnam	10	14	103.7	Hap 3	Hap 2	Hap 1	Hap 2	Hap 5	Hap 4	Hap 1	Hap 7
LS218	indica	Cuba	11	31.7	162	Hap 2	Hap 1	Hap 1	Hap 2	Hap 5	Hap 1	Hap 1	Hap 5
LS219	indica	Suriname	10.3	13.7	98.7	Hap 4	Hap 1	Hap 1	Hap 4	Hap 3	Hap 3	Others	Hap 8
LS220	japonica	Japan	10.7	11.7	84	Hap 1	Hap 1	Hap 1	Hap 1	Hap 1	Hap 2	Hap 2	Others
LS221	indica	Cuba	10.3	26	143	Hap 3	Hap 2	Hap 1	Hap 2	Hap 1	Hap 4	Hap 1	Hap 7
LS222	indica	Panama	12	25	149.7	Others	Others	Hap 2	Hap 2	Hap 1	Hap 4	Hap 1	Others
LS223	indica	Mexico	11.7	20	124.3	Hap 2	Hap 1	Hap 1	Hap 2	Hap 5	Hap 1	Hap 1	Hap 5
LS224	japonica	Nigeria	7.7	5.7	65	Hap 1	Hap 1	Hap 1	Hap 1	Hap 5	Hap 2	Hap 5	Hap 1
LS225	indica	Mexico	11	18.3	110.7	Hap 2	Hap 1	Hap 1	Hap 2	Hap 5	Hap 1	Hap 1	Hap 5
LS226	indica	South Korea	9.3	15.3	99	Others	Others	Hap 1	Others	Hap 5	Others	Hap 4	Hap 2
LS227	japonica	Sichuan, China	13	13.3	113	Hap 1	Hap 1	Hap 1	Hap 1	Hap 5	Hap 2	Hap 5	Hap 1
LS228	japonica	China	8.3	15	92.7	Hap 1	Hap 1	Hap 1	Hap 1	Others	Hap 2	Hap 5	Hap 1
LS229	indica	Japan	8.7	17.7	128.3	Hap 2	Hap 1	Hap 1	Hap 2	Hap 5	Hap 1	Hap 1	Hap 5
LS230	japonica	China	11	20.3	126.3	Hap 1	Hap 3	Hap 2	Hap 4	Hap 3	Hap 3	Others	Hap 4
LS231	japonica	China	13.7	25.3	163.7	Hap 1	Hap 3	Hap 2	Hap 4	Hap 5	Hap 3	Hap 1	Hap 4
LS232	japonica	China	9.7	5.3	73	Hap 1	Hap 3	Hap 2	Hap 4	Hap 1	Hap 3	Hap 1	Hap 4
LS233	indica	Zhejiang, China	12	20	126.3	Hap 2	Hap 1	Hap 1	Hap 2	Hap 5	Hap 1	Hap 1	Hap 5
LS234	indica	Guangxi, China	16.7	48.3	358.3	Hap 3	Hap 2	Hap 1	Hap 2	Hap 5	Hap 4	Hap 1	Hap 7
LS235	indica	China	12	28	160.7	Others	Hap 1	Hap 1	Hap 4	Hap 1	Others	Hap 1	Others
LS236	indica	China	8.5	16	99	Hap 1	Hap 3	Hap 2	Hap 4	Hap 5	Hap 3	Hap 1	Hap 4
LS237	indica	China	N.A.	N.A.	N.A.	Hap 1	Hap 3	Hap 2	Hap 4	Hap 3	Hap 3	Hap 1	Hap 4
LS238	indica	China	14.7	37.3	207.7	Hap 2	Hap 1	Hap 1	Hap 2	Hap 1	Hap 1	Hap 1	Others
LS239	japonica	Taiwan, China	10.3	28.3	150	Hap 1	Hap 1	Hap 1	Hap 1	Hap 5	Hap 2	Hap 2	Hap 1
LS240	japonica	Jiangsu, China	9	10.5	85	Hap 1	Hap 1	Hap 1	Hap 1	Hap 5	Others	Hap 5	Hap 1
LS241	japonica	Hainan, China	7.7	11.3	84.3	Hap 1	Hap 3	Hap 2	Hap 4	Hap 5	Hap 3	Hap 1	Hap 4
LS242	japonica	Jiangsu, China	10.7	8	93.3	Hap 1	Hap 1	Hap 1	Hap 1	Hap 3	Hap 2	Hap 2	Hap 1
LS243	japonica	Guizhou, China	10.3	18	114.7	Hap 1	Hap 3	Hap 2	Hap 4	Hap 5	Hap 3	Hap 1	Hap 4
LS244	indica	Hunan, China	9.7	18.7	116.5	Others	Hap 1	Hap 1	Hap 4	Hap 5	Hap 5	Hap 3	Hap 4
LS245	indica	Zhejiang, China	10.7	30	151.3	Hap 2	Hap 1	Hap 1	Hap 2	Hap 5	Hap 1	Hap 1	Hap 5
LS246	indica	Jiangsu, China	13.3	38	208.7	Hap 2	Hap 1	Hap 1	Hap 2	Hap 1	Hap 1	Others	Hap 5
LS247	indica	Guangdong, China	10.7	21.7	120	Others	Hap 1	Hap 1	Hap 2	Hap 3	Others	Hap 1	Others
LS248	japonica	Hubei, China	9.7	15	98.7	Hap 1	Hap 1	Hap 1	Hap 1	Hap 1	Hap 2	Hap 2	Hap 1
LS249	japonica	Jiangsu, China	9.3	16.7	106.3	Hap 1	Hap 1	Hap 1	Hap 1	Hap 1	Hap 2	Hap 2	Others
LS250	japonica	Jiangsu, China	9.3	23	140	Others	Hap 1	Hap 1	Hap 1	Hap 1	Hap 2	Hap 2	Hap 1
LS251	japonica	Zhejiang, China	10	24	140.3	Hap 1	Hap 1	Hap 1	Hap 1	Hap 1	Hap 2	Hap 2	Hap 1
LS252	japonica	Taiwan, China	11.7	14	95	Hap 1	Hap 1	Hap 1	Hap 1	Hap 5	Hap 2	Hap 2	Hap 1
LS253	japonica	Zhejiang, China	7	9	64.3	Hap 1	Hap 1	Hap 1	Hap 1	Hap 3	Hap 2	Hap 2	Hap 1
LS254	japonica	Heilongjiang, China	18.3	12.7	80	Hap 1	Hap 3	Hap 2	Hap 4	Hap 5	Hap 3	Hap 1	Hap 4
LS255	japonica	Aomori, Japan	10	27	152	Hap 1	Hap 1	Hap 1	Hap 1	Hap 3	Hap 2	Hap 2	Hap 1
LS256	japonica	Zhejiang, China	9.3	11.3	77.3	Hap 1	Hap 1	Hap 1	Hap 1	Hap 1	Others	Hap 2	Hap 1
LS257	japonica	Jiangsu, China	7.7	9.3	75	Hap 1	Hap 1	Hap 1	Hap 1	Hap 1	Hap 2	Hap 2	Hap 1
LS258	japonica	Heilongjiang, China	7.3	10.3	77.7	Hap 1	Hap 1	Hap 1	Hap 1	Hap 1	Hap 2	Hap 2	Hap 1
LS259	japonica	Jilin, China	8.7	17.7	99.3	Hap 1	Hap 1	Hap 1	Hap 1	Hap 1	Hap 2	Hap 2	Hap 1
LS260	japonica	Zhejiang, China	9	10.7	74.7	Hap 1	Hap 1	Hap 1	Hap 1	Hap 1	Hap 2	Hap 2	Hap 1
LS261	japonica	Jiangsu, China	7.7	7.7	65.3	Hap 1	Hap 1	Hap 1	Hap 1	Hap 5	Hap 2	Hap 2	Hap 1
LS262	indica	Heilongjiang, China	10	19.7	118	Hap 3	Hap 2	Hap 1	Hap 3	Hap 1	Hap 3	Hap 3	Hap 8
LS263	japonica	Heilongjiang, China	7	9.7	67.7	Hap 1	Hap 1	Hap 1	Hap 1	Others	Hap 2	Hap 2	Hap 1
LS264	japonica	Hubei, China	14	25.3	160.7	Hap 1	Hap 1	Hap 1	Hap 1	Hap 1	Hap 2	Hap 2	Hap 1
LS265	indica	Hunan, China	14.7	26	174.3	Hap 2	Hap 1	Hap 1	Hap 2	Hap 1	Hap 1	Hap 1	Others
LS266	indica	Hunan, China	9	16.7	110.7	Hap 3	Hap 2	Hap 1	Hap 3	Hap 1	Hap 3	Hap 3	Hap 8
LS267	indica	Zhejiang, China	10.3	15	105.7	Others	Hap 1	Hap 1	Hap 2	Hap 1	Hap 1	Hap 1	Hap 5
LS268	indica	Zhejiang, China	13.7	32.7	194.7	Hap 2	Hap 1	Hap 1	Hap 2	Hap 1	Hap 1	Hap 1	Hap 5
LS269	indica	Hunan, China	12.7	22.7	125.7	Others	Hap 1	Hap 1	Hap 4	Hap 5	Hap 3	Hap 3	Hap 8
LS270	indica	Fujian, China	10.3	23.3	130.3	Hap 3	Hap 2	Hap 1	Hap 3	Hap 1	Hap 3	Hap 3	Hap 8
LS271	indica	Zhejiang, China	13.3	21.3	156.5	Hap 2	Hap 1	Hap 1	Hap 2	Hap 1	Hap 1	Hap 1	Hap 5
LS272	indica	Guangdong, China	11.7	22.3	128.3	Hap 2	Hap 1	Hap 1	Hap 2	Hap 3	Hap 1	Hap 1	Hap 5
LS273	indica	Zhejiang, China	12	32	193.3	Hap 6	Hap 1	Hap 1	Hap 2	Hap 5	Hap 1	Hap 1	Hap 5
LS274	indica	Guangdong, China	13.3	37.7	216	Hap 2	Hap 1	Hap 1	Hap 2	Hap 3	Hap 1	Hap 1	Hap 5
LS275	indica	Hunan, China	8.3	16.7	115	Hap 5	Hap 1	Hap 2	Hap 2	Hap 3	Hap 5	Hap 4	Hap 6
LS276	indica	Guangdong, China	13.3	36.7	232.3	Others	Hap 1	Hap 1	Hap 4	Hap 5	Hap 3	Hap 3	Hap 8
LS277	indica	Zhejiang, China	10	15	96.7	Hap 3	Hap 2	Hap 1	Hap 3	Hap 5	Hap 3	Hap 3	Hap 8
LS278	indica	Jiangxi, China	11.7	30.7	162	Hap 2	Hap 1	Hap 1	Hap 2	Hap 3	Hap 1	Hap 1	Others
LS279	indica	Guangdong, China	12.3	17.7	135.7	Hap 3	Hap 2	Hap 1	Hap 3	Hap 3	Hap 3	Hap 3	Hap 8
LS280	indica	Hunan, China	15.3	27.7	175.7	Hap 2	Hap 1	Hap 1	Hap 2	Hap 3	Hap 1	Others	Hap 5
LS281	indica	Zhejiang, China	10.3	19.3	128.7	Hap 2	Hap 1	Hap 1	Hap 2	Hap 3	Hap 1	Hap 1	Hap 5
LS282	indica	Guizhou, China	11	18.5	109.5	Hap 1	Hap 1	Hap 1	Hap 2	Hap 3	Hap 1	Hap 1	Hap 5
LS283	indica	Sichuan, China	11.3	23.7	140.3	Hap 3	Hap 2	Hap 1	Hap 4	Hap 3	Hap 3	Hap 3	Hap 8
LS284	indica	Jiangxi, China	12	36	189.5	Hap 6	Hap 1	Hap 1	Hap 2	Hap 5	Hap 1	Hap 1	Hap 5
LS285	indica	Guangdong, China	10.5	15.3	118	Others	Hap 1	Hap 1	Hap 2	Hap 3	Hap 1	Hap 1	Hap 5
LS286	japonica	Zhejiang, China	7.7	11	55.7	Hap 1	Hap 1	Hap 1	Hap 1	Hap 1	Hap 2	Hap 5	Hap 1
LS287	indica	Jiangsu, China	8	17.7	101.7	Hap 6	Hap 1	Hap 1	Hap 2	Hap 3	Others	Hap 1	Hap 5
LS288	indica	Jiangxi, China	7	3.7	44.3	Hap 2	Hap 1	Hap 1	Hap 2	Hap 3	Hap 1	Hap 1	Hap 5
LS289	japonica	Henan, China	9	6	51.7	Hap 1	Hap 1	Hap 1	Hap 1	Hap 1	Hap 2	Hap 5	Hap 1
LS290	indica	Jiangxi, China	7.7	10.7	66	Others	Hap 1	Hap 1	Hap 2	Hap 3	Hap 1	Hap 1	Others
LS291	indica	Philippine	12.7	37	181	Hap 4	Hap 1	Hap 1	Hap 4	Hap 5	Hap 3	Hap 3	Hap 8
LS292	indica	Philippine	10.3	14.3	109.3	Others	Others	Hap 1	Others	Others	Others	Hap 4	Hap 2
LS293	indica	Fujian, China	10.7	18.7	129	Hap 2	Hap 1	Hap 1	Hap 2	Hap 3	Hap 1	Hap 1	Hap 5
LS294	japonica	United States of America	14.3	39.3	237.7	Hap 1	Hap 3	Hap 2	Hap 4	Hap 5	Others	Hap 1	Hap 4
LS295	japonica	Yunan, China	9.3	15.7	107.7	Others	Others	Hap 1	Others	Hap 3	Others	Hap 4	Hap 2
LS296	indica	Yunan, China	11	17.7	114.7	Hap 2	Hap 1	Hap 1	Hap 2	Others	Hap 1	Hap 1	Hap 5
LS297	japonica	Shaanxi, China	10.5	17	109.5	Others	Hap 1	Hap 1	Hap 4	Hap 1	Others	Hap 1	Others
LS298	indica	Henan, China	10	19.7	119.7	Hap 2	Hap 1	Hap 1	Hap 2	Hap 3	Others	Hap 1	Hap 5
LS299	indica	Sichuan, China	11.7	25.3	157.7	Hap 2	Hap 1	Hap 1	Hap 2	Hap 5	Hap 1	Hap 1	Hap 5
LS300	indica	Sichuan, China	13.3	19.7	143	Hap 4	Hap 1	Hap 1	Hap 4	Hap 4	Hap 3	Hap 3	Hap 8
LS301	indica	India	12.3	16.7	124.3	Hap 4	Hap 1	Hap 1	Hap 4	Hap 3	Hap 5	Hap 3	Hap 4
LS302	japonica	Jiangsu, China	8	17.3	83	Hap 1	Hap 1	Hap 1	Hap 1	Hap 3	Hap 2	Hap 2	Hap 1
LS303	indica	United States of America	9	19	114	Hap 1	Hap 3	Hap 2	Hap 4	Hap 1	Hap 3	Hap 1	Hap 4
LS304	japonica	Japan	7	9.7	70.7	Hap 1	Hap 1	Hap 1	Hap 1	Hap 5	Hap 2	Hap 2	Hap 1
LS305	indica	Taiwan, China	12.3	24	138	Hap 2	Hap 1	Hap 1	Hap 2	Hap 1	Hap 1	Hap 1	Hap 5
LS306	indica	Hubei, China	7.7	4	61.3	Others	Hap 1	Hap 1	Hap 1	Hap 1	Others	Hap 2	Others
LS307	japonica	Yunan, China	11.7	15	109.3	Others	Hap 1	Hap 1	Hap 1	Others	Others	Hap 5	Others
LS308	japonica	Yunan, China	10.3	26	141	Hap 1	Hap 1	Hap 1	Hap 1	Hap 1	Hap 2	Hap 5	Hap 1
LS309	indica	Guangdong, China	15	30.7	176.3	Hap 2	Hap 1	Hap 1	Hap 2	Hap 3	Hap 1	Hap 1	Hap 5
LS310	japonica	Jiangsu, China	8	19.7	121.7	Hap 1	Hap 1	Hap 1	Hap 1	Hap 1	Hap 2	Hap 2	Hap 1
LS311	japonica	United States of America	9.3	12	88.3	Hap 1	Hap 3	Hap 2	Hap 4	Hap 5	Hap 3	Hap 1	Hap 4
LS312	indica	Sri Lanka	10.7	13	102.3	Hap 5	Hap 1	Hap 2	Hap 2	Others	Hap 5	Hap 4	Hap 6
LS313	japonica	Unknown	11.7	16.7	118.3	Hap 1	Hap 1	Hap 1	Hap 1	Hap 4	Hap 2	Hap 2	Others
LS314	indica	Guangdong, China	13.7	34.7	200	Hap 6	Hap 1	Hap 1	Hap 2	Hap 3	Hap 1	Hap 1	Hap 5
LS315	japonica	Zhejiang, China	9.3	14.7	95.3	Hap 1	Hap 1	Hap 1	Hap 1	Hap 4	Hap 2	Hap 2	Hap 1
LS316	indica	Fujian, China	11.7	17.3	116.7	Hap 3	Hap 2	Hap 1	Hap 3	Hap 3	Hap 3	Hap 3	Hap 8
LS317	indica	Guangdong, China	14.3	28.3	161	Hap 2	Hap 1	Hap 1	Hap 2	Hap 5	Hap 1	Hap 1	Hap 5
LS318	indica	Guangxi, China	8.7	10.7	78.7	Hap 2	Hap 1	Hap 1	Hap 2	Hap 3	Hap 1	Hap 1	Hap 5
LS319	indica	Fujian, China	9.7	13.7	95.7	Hap 3	Hap 2	Hap 1	Hap 3	Hap 3	Hap 3	Hap 3	Hap 8
LS320	indica	Fujian, China	11	18.3	123	Hap 2	Hap 1	Hap 1	Hap 2	Hap 5	Hap 1	Hap 1	Hap 5
LS321	indica	Hubei, China	11	18	131	Hap 2	Hap 1	Hap 1	Hap 2	Hap 3	Hap 1	Hap 1	Hap 5
LS322	indica	Fujian, China	10.5	17	106.3	Hap 4	Hap 1	Hap 1	Hap 4	Hap 5	Hap 3	Hap 3	Hap 8
LS323	indica	Fujian, China	9	12.7	79	Hap 3	Hap 2	Hap 1	Hap 3	Hap 5	Hap 3	Hap 3	Hap 8
LS324	indica	Hangzhou, China	11	26	163	Others	Hap 1	Hap 1	Hap 3	Hap 4	Others	Hap 1	Others
LS325	indica	Taiwan, China	10.7	17.3	117	Hap 3	Hap 2	Hap 1	Hap 3	Hap 5	Hap 3	Hap 3	Hap 8
LS326	indica	Jiangsu, China	11.7	30	154.7	Others	Hap 2	Hap 1	Hap 2	Hap 1	Others	Others	Hap 7
LS327	japonica	Jiangsu, China	9.3	10.3	74	Hap 1	Hap 1	Hap 1	Hap 1	Hap 1	Hap 2	Hap 5	Hap 1
LS328	japonica	Yunan, China	7.7	5.7	53	Hap 1	Hap 1	Hap 1	Hap 1	Hap 3	Hap 2	Hap 2	Hap 1
LS329	indica	Fujian, China	11.7	N.A.	131.3	Others	Hap 1	Hap 1	Hap 3	Hap 1	Others	Hap 1	Others
LS330	indica	Fujian, China	13.7	23.3	155.3	Hap 2	Hap 1	Hap 1	Hap 2	Hap 5	Hap 1	Hap 1	Hap 5
LS331	indica	Fujian, China	13.7	28.3	163.3	Hap 4	Hap 1	Hap 1	Hap 4	Hap 1	Hap 3	Hap 3	Hap 8
LS332	indica	China	13.5	35.5	197.5	Hap 2	Hap 1	Hap 1	Hap 2	Hap 1	Hap 1	Hap 1	Hap 5
LS333	indica	Guangdong, China	12	27.7	153.3	Hap 5	Hap 1	Hap 2	Hap 2	Hap 2	Hap 5	Hap 4	Hap 6
LS334	indica	Anhui, China	9.3	15	103.7	Hap 2	Hap 1	Hap 1	Hap 2	Hap 4	Hap 1	Hap 1	Hap 5
LS335	indica	Hunan, China	10.3	19.3	116.3	Hap 2	Hap 1	Hap 1	Hap 2	Hap 5	Hap 1	Hap 1	Hap 5
LS336	indica	Philippine	9	12.3	83.3	Hap 4	Hap 1	Hap 1	Hap 4	Hap 1	Hap 5	Hap 3	Hap 4
LS337	japonica	Japan	7.7	18	108	Hap 1	Hap 1	Hap 1	Hap 1	Hap 3	Hap 2	Hap 2	Hap 1
LS338	indica	Guyana	9.3	13	87.3	Hap 4	Hap 1	Hap 1	Hap 4	Hap 5	Hap 3	Hap 3	Hap 8
LS339	indica	Sichuan, China	12.3	21	145.7	Hap 4	Hap 1	Hap 1	Hap 4	Hap 3	Hap 3	Hap 3	Hap 8
LS340	indica	Guangxi, China	11.7	21	131.3	Hap 2	Hap 1	Hap 1	Hap 2	Hap 5	Hap 1	Hap 1	Hap 5
LS341	indica	India	12	28.7	145	Hap 3	Hap 2	Hap 1	Hap 2	Hap 5	Hap 4	Hap 1	Hap 7
LS342	indica	Philippine	10.3	16.7	121.7	Hap 2	Hap 1	Hap 1	Hap 2	Hap 1	Hap 1	Hap 1	Hap 5
LS343	indica	Philippine	11	11.3	111	Hap 4	Hap 1	Hap 1	Hap 4	Hap 1	Hap 5	Hap 3	Hap 4
LS344	japonica	Yunan, China	12	26	157.3	Hap 1	Hap 1	Hap 1	Hap 1	Hap 2	Hap 2	Hap 2	Hap 1
LS345	japonica	Liaoning, China	10.7	20.7	121.7	Hap 1	Hap 1	Hap 1	Hap 1	Hap 4	Hap 2	Hap 2	Hap 1
LS346	indica	Yunan, China	13	26.3	159.7	Others	Hap 1	Hap 1	Hap 2	Hap 1	Hap 1	Hap 1	Hap 5
LS347	japonica	Jiangsu, China	8	14.7	83	Hap 1	Hap 1	Hap 1	Hap 1	Hap 3	Hap 2	Hap 2	Hap 1
LS348	indica	South Korea	11.7	23.7	139	Hap 1	Hap 1	Hap 1	Hap 1	Hap 1	Hap 2	Hap 2	Hap 1
LS349	japonica	Japan	10.3	8.7	76.7	Hap 1	Hap 1	Hap 1	Hap 1	Hap 3	Hap 2	Hap 5	Hap 1
LS350	japonica	Heilongjiang, China	12.3	22	129	Hap 1	Hap 1	Hap 1	Hap 1	Hap 4	Hap 2	Hap 2	Hap 1
LS351	japonica	Heilongjiang, China	9.3	18	108.7	Hap 1	Hap 1	Hap 1	Hap 1	Hap 1	Hap 2	Hap 2	Hap 1
LS352	japonica	Heilongjiang, China	8.7	19.3	147.7	Hap 1	Hap 1	Hap 1	Hap 1	Hap 3	Hap 2	Hap 2	Hap 1
LS353	japonica	Anhui, China	12.7	24.7	148	Hap 1	Hap 1	Hap 1	Hap 1	Hap 1	Hap 2	Hap 2	Hap 1
LS354	japonica	Japan	12.5	16	131.5	Hap 1	Hap 1	Hap 1	Hap 1	Hap 3	Hap 2	Hap 2	Hap 1
LS355	indica	Jiangxi, China	14.7	27	157	Others	Hap 1	Hap 1	Hap 4	Hap 5	Others	Hap 1	Others
LS356	indica	Sichuan, China	11	20.7	121.7	Hap 2	Hap 1	Hap 1	Hap 2	Hap 3	Hap 1	Hap 1	Hap 5
LS357	japonica	Unknown	10.7	18.3	119.7	Hap 1	Hap 1	Hap 1	Hap 1	Hap 3	Hap 2	Hap 2	Hap 1
LS358	japonica	India	12.3	16	107	Hap 1	Hap 3	Hap 2	Hap 4	Hap 5	Hap 3	Hap 1	Hap 4
LS359	japonica	Zhejiang, China	8.7	16.7	81.3	Hap 1	Hap 1	Hap 1	Hap 1	Hap 5	Hap 2	Hap 2	Hap 1
LS360	indica	Zhejiang, China	13.3	32	171	Hap 2	Hap 1	Hap 1	Hap 2	Hap 3	Hap 1	Hap 1	Hap 5
LS361	indica	Zhejiang, China	7.7	13.3	90.3	Hap 3	Hap 2	Hap 1	Hap 3	Hap 3	Hap 3	Hap 3	Hap 8
LS362	indica	Guangdong, China	11.3	16	116.3	Hap 2	Hap 1	Hap 1	Hap 2	Hap 3	Hap 1	Hap 1	Hap 5
LS363	indica	Philippine	9.7	19.7	124.3	Hap 4	Hap 1	Hap 1	Hap 4	Hap 3	Hap 5	Hap 3	Hap 4
LS364	japonica	India	7.7	14.3	92	Hap 1	Hap 1	Hap 1	Hap 1	Hap 3	Hap 2	Hap 5	Hap 1
LS365	japonica	Sri Lanka	8	11.3	59.7	Hap 1	Hap 1	Hap 1	Hap 1	Hap 5	Hap 2	Hap 2	Hap 1
LS366	indica	Zhejiang, China	12.3	24	141.7	Hap 2	Hap 1	Hap 1	Hap 2	Hap 5	Hap 1	Hap 1	Hap 5
LS367	indica	China	N.A.	55	305.7	Others	Hap 1	Hap 1	Hap 4	Hap 3	Others	Hap 1	Others
LS368	japonica	China	7.7	9.7	68.3	Hap 1	Hap 1	Hap 1	Hap 1	Hap 5	Hap 2	Hap 2	Hap 1
LS369	japonica	Jiangxi, China	8	11.7	80.3	Hap 1	Hap 1	Hap 1	Hap 1	Hap 5	Hap 2	Hap 2	Hap 1
LS370	indica	Guangdong, China	12.7	27.7	144.3	Hap 2	Hap 1	Hap 1	Hap 2	Hap 5	Hap 1	Hap 1	Hap 5
LS371	japonica	Taiwan, China	9.7	19.7	116.3	Hap 1	Hap 1	Hap 1	Hap 1	Hap 5	Hap 2	Hap 5	Hap 1
LS372	indica	Guangdong, China	8.7	15.3	100	Hap 2	Hap 1	Hap 1	Hap 2	Hap 3	Hap 1	Hap 1	Hap 5
LS373	japonica	Zhejiang, China	7.3	12	88.3	Hap 1	Hap 1	Hap 1	Hap 1	Hap 5	Hap 2	Hap 5	Hap 1
LS374	indica	Jiangxi, China	19	37	217.7	Hap 2	Hap 1	Hap 1	Hap 2	Hap 5	Hap 1	Hap 1	Hap 5
LS375	japonica	Liaoning, China	13	38.5	211.5	Hap 1	Hap 1	Hap 1	Hap 1	Hap 5	Hap 2	Hap 2	Hap 1
LS376	indica	Fujian, China	10.3	11	90	Hap 4	Hap 1	Hap 1	Hap 4	Hap 5	Hap 3	Hap 3	Hap 8
LS377	indica	IRRI, Philippine	10.3	21	116.7	Hap 2	Hap 1	Hap 1	Hap 2	Hap 5	Hap 1	Hap 1	Hap 5
LS378	indica	IRRI, Philippine	11	21	131	Hap 4	Hap 1	Hap 1	Hap 4	Hap 1	Hap 5	Hap 3	Hap 4
LS379	indica	IRRI, Philippine	10.3	17	115	Hap 2	Hap 1	Hap 1	Hap 2	Others	Hap 1	Hap 1	Hap 5
LS380	indica	IRRI, Philippine	10	11.3	95.3	Hap 2	Hap 1	Hap 1	Hap 2	Hap 3	Hap 1	Hap 1	Hap 5
LS381	indica	IRRI, Philippine	10.3	27.3	147.7	Hap 4	Hap 1	Hap 1	Hap 4	Hap 3	Hap 5	Hap 3	Hap 4
LS382	indica	IRRI, Philippine	10.3	11.7	96	Hap 3	Hap 2	Hap 1	Hap 2	Hap 5	Hap 4	Hap 1	Hap 7
LS383	indica	IRRI, Philippine	10.3	21.3	134	Hap 4	Hap 1	Hap 1	Hap 4	Others	Hap 5	Hap 3	Hap 4
LS384	indica	IRRI, Philippine	10.7	11	84.3	Hap 2	Hap 1	Hap 1	Hap 2	Hap 5	Hap 1	Hap 1	Hap 5
LS385	indica	IRRI, Philippine	9.7	23.3	129	Hap 2	Hap 1	Hap 1	Hap 2	Hap 1	Hap 1	Hap 1	Hap 5
LS386	indica	IRRI, Philippine	9	8	77.3	Hap 2	Hap 1	Hap 1	Hap 2	Hap 5	Hap 1	Hap 1	Hap 5
LS387	indica	IRRI, Philippine	11.7	31	182.7	Hap 2	Hap 1	Hap 1	Hap 2	Hap 3	Hap 1	Hap 1	Hap 5
LS388	indica	IRRI, Philippine	10	13	99.3	Hap 2	Hap 1	Hap 1	Hap 2	Hap 3	Hap 1	Hap 1	Hap 5
LS389	indica	IRRI, Philippine	10	22.7	145	Hap 2	Hap 1	Hap 1	Hap 2	Hap 3	Hap 1	Hap 1	Hap 5
LS390	indica	IRRI, Philippine	11.7	19.3	127.7	Hap 2	Hap 1	Hap 1	Hap 2	Hap 5	Hap 1	Hap 1	Hap 5
LS391	indica	IRRI, Philippine	10	16.3	100.3	Hap 2	Hap 1	Hap 1	Hap 2	Hap 5	Hap 1	Hap 1	Hap 5
LS392	indica	Philippine	11.3	33.7	179	Hap 2	Hap 1	Hap 1	Hap 2	Hap 3	Hap 1	Hap 1	Hap 5
LS393	indica	IRRI, Philippine	9	12.3	83.3	Hap 4	Hap 1	Hap 1	Hap 4	Hap 3	Hap 5	Hap 3	Hap 4
LS394	indica	Philippine	10.3	21.3	129	Hap 4	Hap 1	Hap 1	Hap 4	Hap 5	Hap 5	Hap 3	Hap 4
LS395	indica	IRRI, Philippine	11.5	32	169	Hap 2	Hap 1	Hap 1	Hap 2	Hap 3	Hap 1	Hap 1	Hap 5
LS396	indica	Philippine	9	16	101.3	Hap 4	Hap 1	Hap 1	Hap 4	Hap 5	Hap 5	Hap 3	Hap 4
LS397	indica	Philippine	9	15	97	Hap 4	Hap 1	Hap 1	Hap 4	Hap 3	Hap 5	Hap 3	Hap 4
LS398	indica	IRRI, Philippine	10.7	19	115	Others	Hap 1	Hap 1	Hap 3	Hap 5	Hap 3	Hap 3	Others
LS399	indica	IRRI, Philippine	10	28	143	Hap 4	Hap 1	Hap 1	Hap 4	Hap 3	Hap 3	Hap 3	Hap 8
LS400	indica	IRRI, Philippine	10	18	101.3	Hap 2	Hap 1	Hap 1	Hap 2	Hap 3	Hap 1	Hap 1	Others
LS401	indica	Unknown	11	21.3	133.3	Hap 3	Hap 2	Hap 1	Hap 2	Hap 4	Others	Hap 1	Hap 7
LS402	japonica	IRRI, Philippine	13	19.7	119.7	Hap 1	Hap 3	Hap 2	Hap 4	Hap 3	Hap 3	Hap 1	Hap 4
LS403	indica	IRRI, Philippine	10.7	20.7	128.3	Others	Hap 2	Hap 1	Hap 2	Hap 5	Hap 4	Hap 1	Hap 7
LS404	indica	IRRI, Philippine	9.7	21.7	142.7	Others	Others	Hap 1	Others	Hap 3	Others	Hap 4	Hap 2
LS405	indica	IRRI, Philippine	10.7	6.3	91	Hap 2	Hap 1	Hap 1	Hap 2	Hap 5	Hap 1	Hap 1	Hap 5
LS406	indica	IRRI, Philippine	10.7	16.3	102	Hap 4	Hap 1	Hap 1	Hap 4	Hap 3	Hap 5	Hap 3	Hap 4
LS407	indica	IRRI, Philippine	8.7	9	86.3	Hap 2	Hap 1	Hap 1	Hap 2	Hap 5	Hap 1	Hap 1	Hap 5
LS408	indica	IRRI, Philippine	10.3	13.7	104.7	Hap 3	Hap 2	Hap 1	Hap 2	Hap 3	Hap 4	Hap 1	Hap 7
LS409	indica	IRRI, Philippine	11.3	13	108	Hap 2	Hap 1	Hap 1	Hap 2	Hap 3	Hap 1	Hap 1	Hap 5
LS410	indica	BRRI, Bengal	10.3	15.7	104.3	Hap 3	Hap 2	Hap 1	Hap 2	Hap 2	Hap 4	Hap 1	Hap 7
LS411	indica	IRRI, Philippine	10.7	19.7	117	Hap 2	Hap 1	Hap 1	Hap 2	Hap 5	Hap 1	Hap 1	Hap 5
LS412	indica	IRRI, Philippine	11	18.7	117	Hap 2	Hap 1	Hap 1	Hap 2	Hap 5	Hap 1	Hap 1	Hap 5
LS413	indica	IRRI, Philippine	9.7	12.7	100.7	Hap 4	Hap 1	Hap 1	Hap 4	Hap 5	Hap 5	Hap 3	Others
LS414	indica	IRRI, Philippine	8	14	84.7	Hap 4	Hap 1	Hap 1	Hap 4	Hap 4	Hap 5	Hap 3	Hap 4
LS415	indica	IRRI, Philippine	11	21.3	137.7	Hap 2	Hap 1	Hap 1	Hap 2	Hap 3	Hap 1	Hap 1	Hap 5
LS416	indica	IRRI, Philippine	11	12	103.3	Hap 4	Hap 1	Hap 1	Hap 4	Hap 3	Hap 5	Hap 3	Hap 4
LS417	indica	IRRI, Philippine	12.7	25.7	149.7	Hap 2	Hap 1	Hap 1	Hap 2	Hap 5	Hap 1	Hap 1	Hap 5
LS418	indica	IRRI, Philippine	10.3	20.7	124.7	Hap 2	Hap 1	Hap 1	Hap 2	Hap 3	Hap 1	Hap 1	Hap 5
LS419	indica	IRRI, Philippine	9.7	9	84	Hap 3	Hap 2	Hap 1	Hap 2	Hap 5	Hap 4	Hap 1	Hap 7
LS420	indica	IRRI, Philippine	10	12.3	96.7	Others	Hap 1	Hap 1	Hap 2	Hap 5	Hap 1	Hap 1	Others
LS421	indica	IRRI, Philippine	10	14	99.3	Hap 2	Hap 1	Hap 1	Hap 2	Hap 3	Hap 1	Hap 1	Hap 5
LS422	indica	IRRI, Philippine	10.3	19.3	106.7	Hap 2	Hap 1	Hap 1	Hap 2	Hap 5	Hap 1	Hap 1	Hap 5
LS423	indica	IRRI, Philippine	12	8	91.7	Hap 2	Hap 1	Hap 1	Hap 2	Hap 5	Hap 1	Hap 1	Hap 5
LS424	indica	IRRI, Philippine	11	18	123.3	Hap 2	Hap 1	Hap 1	Hap 2	Hap 2	Hap 1	Hap 1	Hap 5
LS425	indica	IRRI, Philippine	11.7	13.3	113.3	Hap 2	Hap 1	Hap 1	Hap 2	Hap 3	Hap 1	Hap 1	Hap 5
LS426	indica	IRRI, Philippine	11.7	19.3	139	Hap 2	Hap 1	Hap 1	Hap 2	Hap 3	Hap 1	Hap 1	Hap 5
LS427	indica	IRRI, Philippine	12.3	18	131.3	Hap 2	Hap 1	Hap 1	Hap 2	Hap 3	Hap 1	Hap 1	Others
LS428	indica	IRRI, Philippine	11.3	9.7	127.3	Hap 2	Hap 1	Hap 1	Hap 2	Hap 3	Hap 1	Hap 1	Hap 5
LS429	indica	Indonesia	9.3	11	79.3	Hap 4	Hap 1	Hap 1	Hap 4	Hap 5	Hap 3	Hap 3	Hap 8
LS430	indica	IRRI, Philippine	12.7	28	162.7	Hap 2	Hap 1	Hap 1	Hap 2	Hap 3	Hap 1	Hap 1	Others
LS431	indica	IRRI, Philippine	11.3	19	118.7	Hap 2	Hap 1	Hap 1	Hap 2	Hap 3	Hap 1	Hap 1	Hap 5
LS432	indica	IRRI, Philippine	11	19.7	124.3	Hap 2	Hap 1	Hap 1	Hap 2	Hap 5	Hap 1	Hap 1	Hap 5
LS433	indica	IRRI, Philippine	11	14	191	Hap 2	Hap 1	Hap 1	Hap 2	Hap 5	Hap 1	Hap 1	Hap 5
LS434	indica	IRRI, Philippine	11.3	20.3	110	Hap 2	Hap 1	Hap 1	Hap 2	Hap 3	Hap 1	Hap 1	Hap 5
LS435	indica	IRRI, Philippine	11.3	15	103.3	Hap 2	Hap 1	Hap 1	Hap 2	Hap 5	Hap 1	Hap 1	Hap 5
LS436	indica	IRRI, Philippine	11	24.7	142.7	Hap 4	Hap 1	Hap 1	Hap 4	Hap 3	Hap 5	Hap 3	Hap 4
LS437	indica	Thailand	12.7	21.3	140.3	Hap 3	Hap 2	Hap 1	Hap 2	Hap 5	Hap 4	Hap 1	Hap 7
LS438	indica	Myanmar	14	32	179	Hap 3	Hap 2	Hap 1	Hap 2	Hap 5	Hap 4	Hap 1	Hap 7
LS439	indica	Indonesia	10	15	98.3	Hap 4	Hap 1	Hap 1	Hap 4	Hap 5	Hap 3	Hap 3	Hap 8
LS440	indica	Unknown	12.7	29.3	176	Hap 3	Hap 2	Hap 1	Hap 2	Hap 5	Hap 4	Hap 1	Hap 7
LS441	indica	IRRI, Philippine	11.5	18.5	127	Hap 2	Hap 1	Hap 1	Hap 2	Hap 5	Hap 1	Hap 1	Hap 5
LS442	indica	Vietnam	10.3	18	116.7	Hap 3	Hap 2	Hap 1	Hap 2	Hap 5	Hap 4	Hap 1	Hap 7
LS443	indica	Vietnam	12.3	34.3	178.7	Hap 2	Hap 1	Hap 1	Hap 2	Hap 5	Hap 1	Hap 1	Hap 5
LS444	indica	Unknown	11	24.3	134.7	Others	Hap 1	Hap 1	Hap 4	Hap 5	Hap 1	Hap 1	Others
LS445	indica	Vietnam	11.3	11.7	94	Hap 3	Hap 2	Hap 1	Hap 2	Hap 5	Hap 4	Hap 1	Hap 7
LS446	indica	Vietnam	11.7	28.7	151.3	Hap 2	Hap 1	Hap 1	Hap 2	Others	Hap 1	Hap 1	Hap 5
LS447	indica	IRRI, Philippine	9.7	11.7	86.7	Hap 3	Hap 2	Hap 1	Hap 3	Hap 5	Hap 3	Hap 3	Hap 8
LS448	indica	Vietnam	10.3	14	94.3	Hap 3	Hap 2	Hap 1	Hap 2	Hap 5	Hap 4	Hap 1	Hap 7
LS449	indica	Unknown	11.3	13	119.3	Hap 2	Hap 1	Hap 1	Hap 2	Hap 5	Hap 1	Hap 1	Hap 5
LS450	indica	Unknown	9.7	15.7	99.3	Hap 2	Hap 1	Hap 1	Hap 2	Hap 4	Hap 1	Hap 1	Hap 5
LS451	indica	IRRI, Philippine	13	28.7	165.3	Others	Hap 1	Hap 1	Hap 4	Hap 5	Others	Others	Others
LS452	indica	Laos	11	17	114.3	Hap 2	Hap 1	Hap 1	Hap 2	Hap 4	Hap 1	Hap 1	Hap 5
LS453	indica	Laos	12	33.3	194.7	Hap 2	Hap 1	Hap 1	Hap 2	Hap 5	Hap 1	Hap 1	Hap 5
LS454	indica	Laos	9	17.7	93	Hap 3	Hap 2	Hap 1	Hap 2	Hap 5	Hap 4	Hap 1	Hap 7
LS455	indica	IRRI, Philippine	9	17	94	Hap 3	Hap 2	Hap 1	Hap 2	Hap 5	Hap 4	Hap 1	Others
LS456	indica	IRRI, Philippine	10.3	15.3	106.3	Hap 3	Hap 2	Hap 1	Hap 2	Hap 2	Hap 4	Hap 1	Hap 7
LS457	indica	IRRI, Philippine	16	28.7	189.3	Hap 2	Hap 1	Hap 1	Hap 2	Hap 5	Hap 1	Hap 1	Hap 5
LS458	indica	Unknown	8.7	17	96	Hap 2	Hap 1	Hap 1	Hap 2	Hap 5	Hap 1	Hap 1	Hap 5
LS459	indica	IRRI, Philippine	9.7	14	95.3	Hap 4	Hap 1	Hap 1	Hap 4	Hap 5	Hap 5	Hap 3	Hap 4
LS460	indica	IRRI, Philippine	12	27.7	145.3	Hap 4	Hap 1	Hap 1	Hap 4	Hap 5	Hap 5	Hap 3	Hap 4
LS461	indica	IRRI, Philippine	12.7	12.7	112	Hap 4	Hap 1	Hap 1	Hap 4	Others	Hap 5	Hap 3	Hap 4
LS462	indica	IRRI, Philippine	8.7	12.7	80.7	Hap 3	Hap 2	Hap 1	Hap 2	Others	Hap 4	Hap 1	Hap 7
LS463	indica	IRRI, Philippine	11.3	19	127	Hap 3	Hap 2	Hap 1	Hap 2	Others	Hap 4	Hap 1	Hap 7
LS464	indica	IRRI, Philippine	11.3	24	144.7	Hap 2	Hap 1	Hap 1	Hap 2	Hap 3	Hap 1	Hap 1	Hap 5
LS465	indica	IRRI, Philippine	8.3	8.7	72.7	Hap 4	Hap 1	Hap 1	Hap 4	Hap 5	Hap 5	Hap 3	Hap 4
LS466	indica	IRRI, Philippine	10	17.3	106	Others	Hap 1	Hap 1	Hap 4	Hap 5	Others	Hap 1	Others
LS467	indica	IRRI, Philippine	10.3	21	121	Hap 3	Hap 2	Hap 1	Hap 4	Hap 5	Hap 4	Hap 1	Others
LS468	indica	IRRI, Philippine	9.3	13.7	91	Hap 4	Hap 1	Hap 1	Hap 4	Others	Hap 5	Hap 3	Hap 4
N.A. indicates that the data is inaccurate and discarded due to their large standard deviation values.

## Sheet: Table S2
Table S2. Summary of significant SNPs in 18 QTLs detected by GWAS.
QTL	Detected trait	SNP	Chr.	Peak position	−log10(p)	panels
qPBN1	PBN	snp_2347586	2	2247586	8.12	all
		snp_2479861	2	2479861	8.02	all
		snp_2482963	2	2482963	8.09	all
		snp_2517878	2	2517878	8.64	all
		snp_2517880	2	2517880	8.64	all
		snp_2530919	2	2530919	8.31	all
		snp_2589197	2	2689197	8.45	all
qPBN2		snp_26122967	4	26122967	8.36	all
qPBN3		snp_15950460	6	15950460	8.36	all
qPBN4		snp_20019916	9	20019916	10.69	all
		snp_20142726	9	20142726	10.49	all
		snp_20178936	9	20178936	10.11	all
		snp_20288743	9	20288743	8.31	all
qPBNi1		snp_24450279	11	24450279	8.38	indica
		snp_24450379	11	24450379	8.42	indica
		snp_24450557	11	24450557	8.04	indica
qPBNj1		snp_2306913	2	2306913	9.3	japonica
		snp_2308595	2	2308595	8.56	japonica
		snp_2328745	2	2328745	8.8	japonica
		snp_2328918	2	2328918	8.8	japonica
		snp_2328942	2	2328942	9.16	japonica
		snp_2328947	2	2328947	9.16	japonica
		snp_2330971	2	2330971	9.16	japonica
		snp_2331335	2	2331335	9.16	japonica
		snp_2331375	2	2331375	9.16	japonica
		snp_2331684	2	2331684	9.06	japonica
		snp_2332841	2	2332841	9.16	japonica
		snp_2335246	2	2335246	9.22	japonica
		snp_2335313	2	2335313	9.22	japonica
		snp_2335663	2	2335663	9.59	japonica
		snp_2336159	2	2336159	9.16	japonica
		snp_2336980	2	2336980	9.16	japonica
		snp_2337677	2	2337677	9.16	japonica
		snp_2337773	2	2337773	9.16	japonica
		snp_2338002	2	2338002	9.16	japonica
		snp_2338168	2	2338168	9.59	japonica
		snp_2338328	2	2338328	9.16	japonica
		snp_2338818	2	2338818	9.16	japonica
		snp_2339623	2	2339623	9.59	japonica
		snp_2339979	2	2339979	9.16	japonica
		snp_2340950	2	2340950	8.76	japonica
		snp_2342055	2	2342055	9.16	japonica
		snp_2342384	2	2342384	9.16	japonica
		snp_2346096	2	2346096	9.39	japonica
		snp_2346648	2	2346648	8.8	japonica
		snp_2346712	2	2346712	8.08	japonica
		snp_2347104	2	2347104	8.01	japonica
		snp_2347301	2	2347301	9.16	japonica
		snp_2347741	2	2347741	8.8	japonica
		snp_2347857	2	2347857	8.46	japonica
		snp_2348215	2	2348215	9.59	japonica
		snp_2349385	2	2349385	9.52	japonica
		snp_2349867	2	2349867	8.31	japonica
		snp_2350037	2	2350037	9.02	japonica
		snp_2350039	2	2350039	9.02	japonica
		snp_2350044	2	2350044	9.02	japonica
		snp_2350496	2	2350496	8.36	japonica
		snp_2350634	2	2350634	10.83	japonica
		snp_2350688	2	2350688	10.17	japonica
		snp_2350840	2	2350840	8.41	japonica
		snp_2350877	2	2350877	9.26	japonica
		snp_2350895	2	2350895	9.26	japonica
		snp_2351095	2	2351095	9.33	japonica
		snp_2351141	2	2351141	9.78	japonica
		snp_2352745	2	2352745	8.38	japonica
		snp_2352977	2	2352977	8.66	japonica
		snp_2353698	2	2353698	8.25	japonica
		snp_2354676	2	2354676	9.41	japonica
		snp_2355935	2	2355935	8.59	japonica
		snp_2356400	2	2356400	8.34	japonica
		snp_2357053	2	2357053	9.42	japonica
		snp_2357256	2	2357256	10.22	japonica
		snp_2357539	2	2357539	8.36	japonica
		snp_2357585	2	2357585	9.16	japonica
		snp_2357871	2	2357871	8.85	japonica
		snp_2362142	2	2362142	8.13	japonica
		snp_2363600	2	2363600	9.59	japonica
		snp_2363964	2	2363964	9.26	japonica
		snp_2364187	2	2364187	9.59	japonica
		snp_2364206	2	2364206	8.11	japonica
		snp_2364431	2	2364431	9.59	japonica
		snp_2364610	2	2364610	9.16	japonica
		snp_2364684	2	2364684	8.8	japonica
		snp_2364866	2	2364866	9.16	japonica
		snp_2366499	2	2366499	8.17	japonica
		snp_2367720	2	2367720	9.04	japonica
		snp_2368460	2	2368460	8.8	japonica
		snp_2368481	2	2368481	8.8	japonica
		snp_2370840	2	2370840	9.24	japonica
		snp_2371067	2	2371067	8.88	japonica
		snp_2372667	2	2372667	9.26	japonica
		snp_2389152	2	2389152	9.16	japonica
		snp_2389677	2	2389677	9.16	japonica
		snp_2389828	2	2389828	8.72	japonica
		snp_2391859	2	2391859	8.08	japonica
		snp_2392011	2	2392011	8.08	japonica
		snp_2393407	2	2393407	8.8	japonica
		snp_2393589	2	2393589	8.33	japonica
		snp_2393653	2	2393653	9.16	japonica
		snp_2394674	2	2394674	9.16	japonica
		snp_2394693	2	2394693	8.23	japonica
		snp_2395370	2	2395370	9.16	japonica
		snp_2395454	2	2395454	9.22	japonica
		snp_2395569	2	2395569	8.8	japonica
		snp_2395704	2	2395704	9.16	japonica
		snp_2395759	2	2395759	8.33	japonica
		snp_2396959	2	2396959	9.59	japonica
		snp_2398529	2	2398529	8.8	japonica
		snp_2399023	2	2399023	8.8	japonica
		snp_2399997	2	2399997	9.16	japonica
		snp_2402116	2	2402116	8.8	japonica
		snp_2424509	2	2424509	9.59	japonica
		snp_2424599	2	2424599	8.29	japonica
		snp_2425948	2	2425948	9.22	japonica
		snp_2426274	2	2426274	9.59	japonica
		snp_2426300	2	2426300	9.59	japonica
		snp_2428085	2	2428085	9.59	japonica
		snp_2428321	2	2428321	8.8	japonica
		snp_2428855	2	2428855	9.16	japonica
		snp_2430798	2	2430798	8.8	japonica
		snp_2440134	2	2440134	8.57	japonica
		snp_2445202	2	2445202	9.4	japonica
		snp_2459652	2	2459652	9.13	japonica
		snp_2460079	2	2460079	8.27	japonica
		snp_2460099	2	2460099	8.27	japonica
		snp_2460558	2	2460558	8.46	japonica
		snp_2465663	2	2465663	8.05	japonica
		snp_2466788	2	2466788	8.32	japonica
		snp_2466843	2	2466843	8.4	japonica
		snp_2466858	2	2466858	10.38	japonica
		snp_2472332	2	2472332	8.55	japonica
		snp_2472351	2	2472351	8.94	japonica
		snp_2473906	2	2473906	9.18	japonica
		snp_2474173	2	2474173	8.35	japonica
		snp_2475300	2	2475300	8.79	japonica
		snp_2475935	2	2475935	9.18	japonica
		snp_2476097	2	2476097	8.64	japonica
		snp_2478843	2	2478843	8.57	japonica
		snp_2479861	2	2479861	8.18	japonica
		snp_2479927	2	2479927	8.14	japonica
		snp_2479938	2	2479938	8.07	japonica
		snp_2481892	2	2481892	9.26	japonica
		snp_2482197	2	2482197	8.14	japonica
		snp_2482779	2	2482779	8.8	japonica
		snp_2490488	2	2490488	8.39	japonica
		snp_2490493	2	2490493	8.39	japonica
		snp_2493649	2	2493649	8.08	japonica
		snp_2493681	2	2493681	8.36	japonica
		snp_2493684	2	2493684	8.36	japonica
		snp_2495471	2	2495471	9.71	japonica
		snp_2499407	2	2499407	8.79	japonica
		snp_2516007	2	2516007	9.18	japonica
		snp_2516376	2	2516376	8.73	japonica
		snp_2527293	2	2527293	9.26	japonica
		snp_2530919	2	2530919	9.26	japonica
		snp_2535181	2	2535181	9.01	japonica
		snp_2536012	2	2536012	9.13	japonica
		snp_2539537	2	2539537	8.43	japonica
		snp_2562430	2	2562430	8.11	japonica
		snp_2564605	2	2564605	8.59	japonica
		snp_2569459	2	2569459	8.27	japonica
		snp_2570703	2	2570703	8.77	japonica
		snp_2589197	2	2589197	9.61	japonica
		snp_2628030	2	2628030	9.59	japonica
		snp_2628236	2	2628236	8.8	japonica
		snp_2629004	2	2629004	9.59	japonica
		snp_2629681	2	2629681	9	japonica
		snp_2630902	2	2630902	8.33	japonica
		snp_2630970	2	2630970	8.15	japonica
		snp_2630974	2	2630974	9.16	japonica
qSBN1	SBN	snp_2483931	2	2483931	6.42	all
		snp_2530919	2	2520197	6	all
		snp_2589197	2	2530919	6.15	all
qSBN2		snp_2338308	9	2338308	6.96	all
		snp_20142726	9	20142726	6.11	all
qSBNi1		snp_25753685	2	25753685	6.09	indica
		snp_25754968	2	25754968	6.09	indica
		snp_25790070	2	25790070	6.05	indica
		snp_25827558	2	25827558	6.01	indica
		snp_25836411	2	25836411	6.09	indica
		snp_25844293	2	25844293	6.08	indica
		snp_25846244	2	25846244	6.09	indica
		snp_25850196	2	25850196	6.09	indica
		snp_25851090	2	25851090	6.06	indica
		snp_25851096	2	25851096	6.08	indica
		snp_25853167	2	25853167	6.15	indica
		snp_25860920	2	25860920	6.09	indica
		snp_25861710	2	25861710	6.09	indica
		snp_25862813	2	25862813	6.09	indica
qSBNi2		snp_29672943	4	29672943	6.43	indica
		snp_30724432	4	30724432	6.44	indica
		snp_31235111	4	31235111	6	indica
		snp_31234590	4	31234590	6.12	indica
qSBNi3		snp_18302808	12	18302808	7.84	indica
		snp_18395949	12	18395949	6.7	indica
		snp_18396380	12	18396380	6.91	indica
		snp_18396626	12	18396626	6.91	indica
		snp_18410479	12	18410479	6.91	indica
		snp_18412241	12	18412241	6.42	indica
		snp_18412689	12	18412689	6.42	indica
		snp_18444450	12	18444450	6.55	indica
		snp_18444492	12	18444492	6.49	indica
		snp_18444660	12	18444660	6.44	indica
		snp_18444672	12	18444672	6.78	indica
		snp_18449168	12	18449168	7.29	indica
		snp_18449870	12	18449870	8.18	indica
		snp_18450273	12	18450273	8.11	indica
		snp_18450365	12	18450365	7.43	indica
		snp_18450489	12	18450489	8.11	indica
		snp_18450535	12	18450535	7.59	indica
		snp_18496524	12	18496524	7.12	indica
		snp_18621654	12	18621654	6.08	indica
		snp_18701854	12	18701854	6.06	indica
		snp_18940801	12	18940801	7.49	indica
qSBNj1		snp_2218261	2	2218261	6.01	japonica
		snp_2218262	2	2630654	6.01	japonica
qGNPP1	GNPP	snp_2357256	2	2357256	6.05	all
		snp_2483931	2	2483931	6.66	all
		snp_2589197	2	2589197	6.06	all
qGNPP2		snp_17569016	8	17569016	6.18	all
qGNPPi1		snp_25753685	2	25753685	6.37	indica
		snp_25754962	2	25754962	6.55	indica
		snp_25754968	2	25754968	6.37	indica
		snp_25790070	2	25790070	6.38	indica
		snp_25827558	2	25827558	6.46	indica
		snp_25836411	2	25836411	6.37	indica
		snp_25838051	2	25838051	6.27	indica
		snp_25843114	2	25843114	6.14	indica
		snp_25844293	2	25844293	6.36	indica
		snp_25846244	2	25846244	6.37	indica
		snp_25846429	2	25846429	6.26	indica
		snp_25850196	2	25850196	6.37	indica
		snp_25851090	2	25851090	6.34	indica
		snp_25851096	2	25851096	6.37	indica
		snp_25853167	2	25853167	6.43	indica
		snp_25860920	2	25860920	6.37	indica
		snp_25861710	2	25861710	6.37	indica
		snp_25862813	2	25862813	6.37	indica
qGNPPi2		snp_29672943	4	29672943	7.28	indica
		snp_29999131	4	29999131	6.37	indica
		snp_30178807	4	30178807	6.31	indica
		snp_30303510	4	30303510	6.36	indica
		snp_30364290	4	30364290	6.36	indica
		snp_30486137	4	30486137	6.47	indica
		snp_30603282	4	30603282	6.13	indica
		snp_30603973	4	30603973	6.49	indica
		snp_30628864	4	30628864	6.93	indica
		snp_30676024	4	30676024	6.05	indica
		snp_30681979	4	30681979	6.22	indica
		snp_30690437	4	30690437	6.38	indica
		snp_30693233	4	30693233	6.05	indica
		snp_30693457	4	30693457	6.15	indica
		snp_30706097	4	30706097	6.93	indica
		snp_30708157	4	30708157	6.93	indica
		snp_30712462	4	30712462	6.93	indica
		snp_30713835	4	30713835	6.61	indica
		snp_30713915	4	30713915	6.31	indica
		snp_30714697	4	30714697	6.93	indica
		snp_30717704	4	30717704	6.8	indica
		snp_30722286	4	30722286	6.01	indica
		snp_30722611	4	30722611	6.9	indica
		snp_30722930	4	30722930	6.01	indica
		snp_30722937	4	30722937	6.01	indica
		snp_30723159	4	30723159	6.92	indica
		snp_30723183	4	30723183	6.37	indica
		snp_30723262	4	30723262	6.93	indica
		snp_30723470	4	30723470	6.83	indica
		snp_30723687	4	30723687	6.71	indica
		snp_30723786	4	30723786	6.98	indica
		snp_30724432	4	30724432	7.66	indica
		snp_30786975	4	30786975	6.05	indica
		snp_30861391	4	30861391	6.08	indica
		snp_30864427	4	30864427	6.34	indica
		snp_30874248	4	30874248	6.93	indica
		snp_30878511	4	30878511	6.93	indica
		snp_30920978	4	30920978	6.1	indica
		snp_30925859	4	30925859	6.35	indica
		snp_30926969	4	30926969	6.1	indica
		snp_30942157	4	30942157	6.01	indica
		snp_30942177	4	30942177	6.13	indica
		snp_30942194	4	30942194	6.31	indica
		snp_30985628	4	30985628	7.01	indica
		snp_31036563	4	31036563	6.23	indica
		snp_31037375	4	31037375	6.79	indica
		snp_31116296	4	31116296	6.06	indica
		snp_31160187	4	31160187	6.13	indica
		snp_31161119	4	31161119	6.1	indica
		snp_31167011	4	31167011	6.18	indica
		snp_31167793	4	31167793	6.42	indica
		snp_31167889	4	31167889	6.74	indica
		snp_31212801	4	31212801	6.69	indica
		snp_31224809	4	31224809	6.53	indica
		snp_31225957	4	31225957	6.89	indica
		snp_31232270	4	31232270	6.85	indica
		snp_31234590	4	31234590	7.05	indica
		snp_31235111	4	31235111	7.38	indica
		snp_31238249	4	31238249	6.92	indica
		snp_31240338	4	31240338	6.05	indica
		snp_31241264	4	31241264	6.05	indica
		snp_31242011	4	31242011	6.05	indica
		snp_31242012	4	31242012	6.05	indica
		snp_31259316	4	31259316	6.19	indica
		snp_31261400	4	31261400	6.93	indica
qGNPPi3		snp_17418368	12	17418368	6.76	indica
		snp_18161765	12	18161765	6.14	indica
		snp_18302808	12	18302808	6.9	indica
		snp_18449168	12	18449168	6.21	indica
		snp_18449870	12	18449870	7.22	indica
		snp_18450273	12	18450273	7.62	indica
		snp_18450365	12	18450365	6.35	indica
		snp_18450489	12	18450489	7.62	indica
		snp_18450535	12	18450535	6.93	indica
		snp_18940801	12	18940801	7.2	indica
qGNPPj1		snp_2180189	2	2180189	6.46	japonica
		snp_2181699	2	2181699	6.01	japonica
		snp_2188424	2	2188424	6.01	japonica
		snp_2191837	2	2191837	6.01	japonica
		snp_2193580	2	2193580	6.44	japonica
		snp_2194443	2	2194443	6.22	japonica
		snp_2194538	2	2194538	6.01	japonica
		snp_2199167	2	2199167	6.01	japonica
		snp_2200373	2	2200373	6.01	japonica
		snp_2205334	2	2205334	6.1	japonica
		snp_2237259	2	2637259	6.01	japonica
qGNPPj1		snp_2239224	2	2239224	6.01	japonica

## Sheet: Table S3
Table S3. 57 annotated genes on the 360 kb linkage interval of qPSG1.
No.	Chr.	Gene ID	Start	End	Annotation
1	Chr2	LOC_Os02g04850	2241066	2242600	expressed protein
2	Chr2	LOC_Os02g04860	2242926	2246169	expressed protein
3	Chr2	LOC_Os02g04870	2248194	2249253	retrotransposon protein, putative, Ty1-copia subclass, expressed
4	Chr2	LOC_Os02g04880	2253515	2256951	expressed protein
5	Chr2	LOC_Os02g04890	2259425	2259989	hypothetical protein
6	Chr2	LOC_Os02g04900	2263604	2264881	expressed protein
7	Chr2	LOC_Os02g04910	2266957	2273443	transposon protein, putative, unclassified, expressed
8	Chr2	LOC_Os02g04915	2274553	2275713	expressed protein
9	Chr2	LOC_Os02g04924	2277044	2279841	retrotransposon protein, putative, unclassified, expressed
10	Chr2	LOC_Os02g04940	2296261	2302801	retrotransposon protein, putative, Ty3-gypsy subclass, expressed
11	Chr2	LOC_Os02g04945	2312150	2317216	phosphatidate cytidylyltransferase family protein, putative, expressed
12	Chr2	LOC_Os02g04950	2318091	2323337	splicing factor 3B subunit 1, putative, expressed
13	Chr2	LOC_Os02g04960	2325414	2328088	expressed protein
14	Chr2	LOC_Os02g04970	2331669	2345505	expressed protein
15	Chr2	LOC_Os02g04980	2352127	2357017	transposon protein, putative, unclassified, expressed
16	Chr2	LOC_Os02g04990	2367923	2368408	expressed protein
17	Chr2	LOC_Os02g05000	2369557	2371348	expressed protein
18	Chr2	LOC_Os02g05020	2379898	2383377	hypothetical protein
19	Chr2	LOC_Os02g05030	2388399	2394346	sucrose-phosphatase, putative, expressed
20	Chr2	LOC_Os02g05040	2397461	2404976	cyclin-related protein, putative, expressed
21	Chr2	LOC_Os02g05050	2406657	2407019	OsSAUR4 - Auxin-responsive SAUR gene family member, expressed
22	Chr2	LOC_Os02g05060	2408524	2409355	OsSAUR5 - Auxin-responsive SAUR gene family member, expressed
23	Chr2	LOC_Os02g05070	2412245	2413339	expressed protein
24	Chr2	LOC_Os02g05080	2415274	2417245	expressed protein
25	Chr2	LOC_Os02g05090	2431136	2431903	expressed protein
26	Chr2	LOC_Os02g05100	2433693	2435975	transposon protein, putative, unclassified, expressed
27	Chr2	LOC_Os02g05110	2439558	2442916	transposon protein, putative, unclassified
28	Chr2	LOC_Os02g05120	2444345	2445715	expressed protein
29	Chr2	LOC_Os02g05130	2451316	2452589	expressed protein
30	Chr2	LOC_Os02g05140	2459397	2460148	expressed protein
31	Chr2	LOC_Os02g05150	2461095	2464636	retrotransposon protein, putative, unclassified, expressed
32	Chr2	LOC_Os02g05160	2464961	2468284	retrotransposon protein, putative, unclassified, expressed
33	Chr2	LOC_Os02g05170	2470502	2473037	retrotransposon protein, putative, Ty3-gypsy subclass, expressed
34	Chr2	LOC_Os02g05180	2474409	2480420	retrotransposon protein, putative, Ty3-gypsy subclass, expressed
35	Chr2	LOC_Os02g05190	2484075	2485266	expressed protein
36	Chr2	LOC_Os02g05199	2486465	2488967	expressed protein
37	Chr2	LOC_Os02g05210	2490682	2493855	retrotransposon protein, putative, unclassified, expressed
38	Chr2	LOC_Os02g05220	2497922	2503911	retrotransposon protein, putative, unclassified, expressed
39	Chr2	LOC_Os02g05230	2506009	2509048	retrotransposon protein, putative, unclassified, expressed
40	Chr2	LOC_Os02g05240	2511114	2511578	expressed protein
41	Chr2	LOC_Os02g05244	2516849	2519232	expressed protein
42	Chr2	LOC_Os02g05250	2521224	2522076	expressed protein
43	Chr2	LOC_Os02g05260	2527894	2533667	retrotransposon protein, putative, unclassified, expressed
44	Chr2	LOC_Os02g05270	2535307	2536175	hypothetical protein
45	Chr2	LOC_Os02g05280	2538170	2538670	hypothetical protein
46	Chr2	LOC_Os02g05290	2539906	2540694	hypothetical protein
47	Chr2	LOC_Os02g05300	2542090	2543952	expressed protein
48	Chr2	LOC_Os02g05310	2545984	2551066	splicing factor 3B subunit 1, putative, expressed
49	Chr2	LOC_Os02g05320	2551619	2556275	phosphatidate cytidylyltransferase family protein, putative, expressed
50	Chr2	LOC_Os02g05330	2557627	2561096	DEAD-box ATP-dependent RNA helicase, putative, expressed
51	Chr2	LOC_Os02g05340	2563637	2571264	proteasome/cyclosome repeat containing protein, expressed
52	Chr2	LOC_Os02g05350	2572269	2572787	expressed protein
53	Chr2	LOC_Os02g05360	2575642	2577069	expressed protein
54	Chr2	LOC_Os02g05365	2577378	2578660	expressed protein
55	Chr2	LOC_Os02g05370	2582089	2586197	retrotransposon protein, putative, Ty3-gypsy subclass, expressed
56	Chr2	LOC_Os02g05390	2588321	2592402	retrotransposon protein, putative, Ty3-gypsy subclass, expressed
57	Chr2	LOC_Os02g05400	2593933	2598356	transmembrane protein 15, putative, expressed

## Sheet: Table S4
Table S4. Gene expression levels of 57 genes in young panicles of ten high-GNPP and ten low-GNPP accessions from 468 rice accessions
Group	ID	LOC_Os02g04850	LOC_Os02g04860	LOC_Os02g04870	LOC_Os02g04880	LOC_Os02g04890	LOC_Os02g04900	LOC_Os02g04910	LOC_Os02g04915	LOC_Os02g04924	LOC_Os02g04940	LOC_Os02g04945	LOC_Os02g04950	LOC_Os02g04960	LOC_Os02g04970	LOC_Os02g04980	LOC_Os02g04990	LOC_Os02g05000	LOC_Os02g05020	LOC_Os02g05030	LOC_Os02g05040	LOC_Os02g05050	LOC_Os02g05060	LOC_Os02g05070	LOC_Os02g05080	LOC_Os02g05090	LOC_Os02g05100	LOC_Os02g05110	LOC_Os02g05120	LOC_Os02g05130	LOC_Os02g05140	LOC_Os02g05150	LOC_Os02g05160	LOC_Os02g05170	LOC_Os02g05180	LOC_Os02g05190	LOC_Os02g05199	LOC_Os02g05210	LOC_Os02g05220	LOC_Os02g05230	LOC_Os02g05240	LOC_Os02g05244	LOC_Os02g05250	LOC_Os02g05260	LOC_Os02g05270	LOC_Os02g05280	LOC_Os02g05290	LOC_Os02g05300	LOC_Os02g05310
10 accessions with high GNPP	LS083	0.4	24.92	N.A.	0.19	N.A.	6.53	0.18	4.35	0.98	0.12	1.88	10.15	2.1	19.41	N.A.	N.A.	0.7	N.A.	27.17	0.66	0.36	0.48	N.A.	N.A.	N.A.	N.A.	N.A.	0.32	N.A.	N.A.	N.A.	N.A.	N.A.	N.A.	0.6	24.38	N.A.	N.A.	N.A.	15.82	3.76	74.48	N.A.	N.A.	N.A.	N.A.	0.44	46.23
	LS234	0.31	37.9	0.42	0.17	N.A.	5.18	N.A.	5.01	0.45	N.A.	0.13	11.25	2.53	25.3	N.A.	N.A.	15.92	N.A.	34.07	1.47	N.A.	0.15	N.A.	N.A.	N.A.	N.A.	N.A.	5.64	N.A.	N.A.	N.A.	N.A.	N.A.	N.A.	0.76	2.61	N.A.	N.A.	N.A.	7.83	2.85	47.03	N.A.	N.A.	N.A.	N.A.	0.42	65.83
	LS009	0.17	27.95	N.A.	0.16	N.A.	0.48	N.A.	6.58	2.61	N.A.	0.22	0.38	0	26.52	N.A.	N.A.	0.27	N.A.	31.14	1.34	0.39	0.46	N.A.	N.A.	N.A.	N.A.	N.A.	1.54	N.A.	N.A.	N.A.	N.A.	N.A.	N.A.	0.31	0	N.A.	N.A.	N.A.	6.18	2.81	53.65	N.A.	0.78	N.A.	N.A.	0.16	62.6
	LS084	0.25	17.11	N.A.	0.38	N.A.	5.24	0.28	5.05	0.52	0.18	0.58	11.9	3.33	23.84	N.A.	N.A.	22.93	N.A.	27.08	1.24	0.5	0.73	N.A.	N.A.	N.A.	N.A.	N.A.	3.68	N.A.	N.A.	N.A.	N.A.	N.A.	N.A.	0.44	23.11	0.69	N.A.	N.A.	6.31	3.99	53.82	N.A.	N.A.	N.A.	N.A.	0.41	53.18
	LS280	0.14	27.94	N.A.	0.25	N.A.	6.57	0.95	2.35	1.31	0.12	0.15	16.24	2.42	21.66	N.A.	N.A.	15.79	N.A.	28.83	1.34	N.A.	N.A.	N.A.	N.A.	N.A.	N.A.	N.A.	2.82	N.A.	N.A.	N.A.	N.A.	N.A.	N.A.	0.55	2.52	0.65	N.A.	0.63	14.63	2.8	3.76	N.A.	0.16	N.A.	N.A.	0.52	67
	LS265	0.19	16.98	N.A.	0.25	N.A.	4.27	N.A.	3.64	0.95	0.65	0.12	16.68	2.5	2.5	N.A.	N.A.	16.99	N.A.	37.02	1.17	0.15	0.66	N.A.	N.A.	N.A.	N.A.	N.A.	1.68	N.A.	N.A.	N.A.	N.A.	N.A.	N.A.	0.53	22.55	N.A.	N.A.	N.A.	5.29	3.06	59.17	N.A.	N.A.	N.A.	N.A.	0.29	73.03
	LS007	0.2	22.7	N.A.	N.A.	N.A.	5.83	0.16	3.87	0.85	0.86	0.58	14.69	1.52	30.95	N.A.	N.A.	18.12	N.A.	27.49	1.1	0.18	0.37	N.A.	N.A.	N.A.	N.A.	N.A.	3.04	N.A.	N.A.	N.A.	N.A.	N.A.	N.A.	0.25	42.1	0.6	0.12	N.A.	12.94	4.36	92.98	N.A.	N.A.	N.A.	N.A.	0.19	62.62
	LS051	1.08	32.69	0.52	0.36	N.A.	3.52	0.12	5.41	0.36	N.A.	0.24	4.9	2.46	13.04	N.A.	N.A.	9.84	N.A.	27.52	0.78	0.89	0.79	N.A.	N.A.	N.A.	N.A.	N.A.	4.09	N.A.	N.A.	N.A.	N.A.	N.A.	N.A.	0.51	17.62	N.A.	N.A.	N.A.	8.72	3.76	15.33	N.A.	0.21	N.A.	N.A.	0.25	25.6
	LS036	0.17	32.62	N.A.	0.17	N.A.	4.36	0.17	4.49	0.4	N.A.	0.15	11.99	2.5	24.94	N.A.	N.A.	12.45	N.A.	27.78	0.96	0.15	0.18	N.A.	N.A.	N.A.	N.A.	N.A.	3.59	N.A.	N.A.	N.A.	N.A.	N.A.	N.A.	0.54	25.14	N.A.	N.A.	N.A.	6.94	3.43	51.94	N.A.	0.19	N.A.	N.A.	0.29	57.76
	LS264	0.33	32.06	0.16	0.58	N.A.	0.43	0.64	2.48	22.23	N.A.	0.78	1.37	1.65	24.74	N.A.	N.A.	8.51	N.A.	30.94	1.23	0.39	0.25	N.A.	N.A.	N.A.	N.A.	N.A.	0.66	N.A.	N.A.	N.A.	N.A.	N.A.	N.A.	0.58	34.35	1.76	0.16	0.34	4.12	4.18	62.11	N.A.	0.31	N.A.	N.A.	0.14	48.48
10 accessions with low GNPP	LS095	0.53	28.1	0.22	N.A.	N.A.	0.47	0.97	15.33	12.3	N.A.	0.6	12.36	1.31	22.9	N.A.	N.A.	5.67	N.A.	31.76	1.65	0.46	0.26	N.A.	N.A.	N.A.	N.A.	N.A.	1.78	N.A.	N.A.	N.A.	N.A.	N.A.	N.A.	0.19	53.62	6.06	0.83	0.35	1.65	4.58	59.8	N.A.	N.A.	N.A.	N.A.	0.39	46.16
	LS048	0.46	23.88	0.47	0.4	N.A.	0.27	N.A.	15.3	14.89	N.A.	1.2	11.89	1.57	23.77	N.A.	N.A.	8.99	N.A.	32.79	1.32	0.41	0.65	N.A.	N.A.	N.A.	N.A.	N.A.	0.75	N.A.	N.A.	N.A.	N.A.	N.A.	N.A.	0.27	37.5	1.22	0.18	0.39	1.41	3.89	63.5	N.A.	0.34	N.A.	N.A.	0.39	50.42
	LS257	0.42	27.15	0.28	0.28	N.A.	0.44	N.A.	19.21	19.55	N.A.	0.6	12.14	1.46	21.94	N.A.	N.A.	6.89	N.A.	31.15	1.87	0.42	0.22	N.A.	N.A.	N.A.	N.A.	N.A.	0.78	N.A.	N.A.	N.A.	N.A.	N.A.	N.A.	0.38	68.26	6.8	0.35	0.24	3.84	5.75	79.44	N.A.	0.39	N.A.	N.A.	0.29	41.74
	LS286	0.52	42.17	0.44	0.4	N.A.	0.29	N.A.	11.54	9.65	N.A.	0.77	9.13	2.2	19.78	N.A.	N.A.	5.48	N.A.	28.2	1.28	0.39	0.79	N.A.	N.A.	N.A.	N.A.	N.A.	1.03	N.A.	N.A.	N.A.	N.A.	N.A.	N.A.	0.72	31.01	1.01	0.6	0.21	3.84	4.6	52.52	N.A.	0.77	N.A.	N.A.	0.23	40.58
	LS261	0.14	24.68	0.62	0.16	N.A.	0.64	N.A.	13.6	7.87	0.11	0.54	8.9	1.36	23.08	N.A.	N.A.	6.69	N.A.	33.73	1.54	0.45	0.44	N.A.	N.A.	N.A.	N.A.	N.A.	1.64	N.A.	N.A.	N.A.	N.A.	N.A.	N.A.	0.47	21.25	1.17	0.49	0.62	2.01	3.85	35.58	N.A.	N.A.	N.A.	N.A.	0.55	42.36
	LS290	0.29	50.58	N.A.	0.29	N.A.	3.76	N.A.	6.14	0.97	N.A.	0.29	1.49	2.18	11.95	N.A.	N.A.	6.72	N.A.	25.72	1.21	0.42	N.A.	N.A.	N.A.	N.A.	N.A.	N.A.	0.88	N.A.	N.A.	N.A.	N.A.	N.A.	N.A.	0.36	18.16	N.A.	N.A.	N.A.	8.14	3.24	53.95	N.A.	1	N.A.	N.A.	0.3	43.73
	LS088	0.42	42.93	0.25	0.72	N.A.	0.48	N.A.	12.48	9.78	N.A.	1.69	12.04	2.03	16.79	N.A.	N.A.	5.62	N.A.	3.69	1.58	0.39	0.43	N.A.	N.A.	N.A.	N.A.	N.A.	0.64	N.A.	N.A.	N.A.	N.A.	N.A.	N.A.	0.49	27.48	1.09	0.13	0.18	3.58	4.02	47.92	N.A.	0.17	N.A.	N.A.	0.39	43.04
	LS253	0.17	34.94	0.2	0.33	N.A.	0.3	N.A.	9.56	7.15	N.A.	0.6	4.07	1.62	17.1	N.A.	N.A.	3.63	N.A.	22.65	0.75	0.19	0.29	N.A.	N.A.	N.A.	N.A.	N.A.	0.24	N.A.	N.A.	N.A.	N.A.	N.A.	N.A.	0.52	38.45	1.21	0.42	0.2	2.54	5.07	64.51	N.A.	0.62	N.A.	N.A.	0.38	38.87
	LS091	0.21	20.01	N.A.	0.17	N.A.	0.53	N.A.	1.93	6.48	N.A.	0.2	1.67	1.38	23.81	N.A.	N.A.	7.31	N.A.	35.52	1.41	0.25	0.33	N.A.	N.A.	N.A.	N.A.	N.A.	1.02	N.A.	N.A.	N.A.	N.A.	N.A.	N.A.	0.32	31.13	0.75	0.14	0.15	1.8	3.33	44.85	N.A.	0.46	N.A.	N.A.	0.16	49.56
	LS288	0.4	39.04	0.41	0.36	N.A.	4.11	N.A.	5.08	1.42	N.A.	0.43	11.41	3.4	20.36	N.A.	N.A.	18.55	N.A.	29.45	1.18	0.32	0.69	N.A.	N.A.	N.A.	N.A.	N.A.	0.63	N.A.	N.A.	N.A.	N.A.	N.A.	N.A.	0.67	26.86	N.A.	N.A.	N.A.	9.09	4.21	72.61	N.A.	0.19	N.A.	N.A.	0.28	47.56
N.A. indicates the gene is not expressed or cannot be detected.
Eight high expression genes are labeled with red fonts.
17 genes encoding transposon or retrotransposon protein are labeled with blue fonts.
Ten genes with no expression are labeled with green fonts.
[truncated: 9 more columns]

## Sheet: Table S5
Table S5. Gene expression levels of eight candidate genes in young panicles of indica accessions and japonica accessions.
Group	ID	LOC_Os02g04860	LOC_Os02g04970	LOC_Os02g05030	LOC_Os02g05199	LOC_Os02g05250	LOC_Os02g05310	LOC_Os02g05330	LOC_Os02g05340
10 accessions with high GNPP in indica subpanel	LS234	37.9	25.3	34.07	N.A.	47.03	65.83	84.07	71.54
	LS084	17.11	23.84	27.08	23.11	53.82	53.18	96.89	58.93
	LS280	27.94	21.66	28.83	2.52	3.76	67	83.97	40.76
	LS265	16.98	N.A.	37.02	22.55	59.17	73.03	86.43	65.15
	LS051	32.69	13.04	27.52	17.62	N.A.	25.6	44.67	36.43
	LS036	32.62	24.94	27.78	25.14	51.94	57.76	95.07	74.93
	LS016	25.71	28.01	30.53	25.97	52.7	68.15	103.91	80.73
	LS011	27.3	22.32	21.75	N.A.	111.89	39.07	97.01	63.21
	LS246	27.21	25.36	25.07	28.8	71.35	55.42	60.83	64.06
	LS271	35.09	17.12	34.88	N.A.	49.21	43.88	43.6	57.19
10 accessions with low GNPP in indica subpanel	LS394	36.18	19.56	24.33	46.32	57.5	40.57	54.28	52.33
	LS277	N.A.	32.08	41.17	N.A.	43.46	68.63	N.A.	88.15
	LS068	19.12	23.53	19.32	34.75	74.36	47.89	88.35	69.04
	LS226	26.75	21.48	22.79	N.A.	N.A.	40.46	72.41	57.47
	LS386	34.29	19.12	32.83	21.78	64.93	N.A.	54.5	48.34
	LS336	31.58	28.79	28.47	N.A.	75.97	62.52	86.71	73.17
	LS090	66.08	9.65	27.12	8.16	N.A.	34.75	22.94	35.87
	LS275	28.56	26.02	37.25	N.A.	53.76	52.34	84.76	57.01
	LS290	50.58	11.95	25.72	18.16	53.95	43.73	42.36	43.79
	LS288	39.04	20.36	29.45	26.86	72.61	47.56	38.3	41.9
10 accessions with high GNPP in japonica subpanel	LS009	31.14	27.95	26.52	N.A.	53.65	62.6	94.55	52.79
	LS007	27.49	22.7	30.95	42.1	92.98	62.62	96.64	67.53
	LS264	30.94	32.06	24.74	34.35	62.11	48.48	49.08	44.86
	LS077	24.02	21.11	24.25	34.97	54.6	43.08	60.39	54.28
	LS072	39.92	22.73	28.83	32.55	29.57	59.86	120.22	79.31
	LS028	22.41	37.02	20.64	36.62	62.76	36.3	51.24	50.88
	LS358	32.85	27.95	22.61	N.A.	83.11	54.65	88.77	69.59
	LS183	29.07	33.37	14.98	26.36	42.06	44.61	N.A.	38.66
	LS184	25.39	34.55	23.41	45.47	90.62	41.18	55.77	46.82
	LS081	22.75	34.82	18.98	38.42	N.A.	36.62	59.59	49.02
10 accessions with low GNPP in japonica subpanel	LS080	23.82	33.95	18.6	33.71	N.A.	34.85	62.55	46.06
	LS172	37.07	29.42	19.83	26.36	44.29	43.71	43.14	41.36
	LS095	31.76	28.1	22.9	53.62	59.8	46.16	92.58	62.04
	LS048	32.79	23.88	23.77	37.5	63.5	50.42	61.11	48.37
	LS257	31.15	27.15	21.94	68.26	79.44	41.74	71.58	53.21
	LS286	28.2	42.17	19.78	31.01	52.52	40.58	44.73	43.7
	LS261	33.73	24.68	23.08	21.25	35.58	42.36	66.8	64.64
	LS088	3.69	42.93	16.79	27.48	47.92	43.04	40.02	37.06
	LS253	22.65	34.94	17.1	38.45	64.51	38.87	56.23	46.82
	LS091	35.52	20.01	23.81	31.13	44.85	49.56	93.05	64.56
N.A. indicates the gene is not expressed or cannot be detected.

## Sheet: Table S6 
Table S6. Gene expression levels of 57 genes in young panicles of CSSL29 and 9311.
ID	LOC_Os02g04850	LOC_Os02g04860	LOC_Os02g04870	LOC_Os02g04880	LOC_Os02g04890	LOC_Os02g04900	LOC_Os02g04910	LOC_Os02g04915	LOC_Os02g04924	LOC_Os02g04940	LOC_Os02g04945	LOC_Os02g04950	LOC_Os02g04960	LOC_Os02g04970	LOC_Os02g04980	LOC_Os02g04990	LOC_Os02g05000	LOC_Os02g05020	LOC_Os02g05030	LOC_Os02g05040	LOC_Os02g05050	LOC_Os02g05060	LOC_Os02g05070	LOC_Os02g05080	LOC_Os02g05090	LOC_Os02g05100	LOC_Os02g05110	LOC_Os02g05120	LOC_Os02g05130	LOC_Os02g05140	LOC_Os02g05150	LOC_Os02g05160	LOC_Os02g05170	LOC_Os02g05180	LOC_Os02g05190	LOC_Os02g05199	LOC_Os02g05210	LOC_Os02g05220	LOC_Os02g05230	LOC_Os02g05240	LOC_Os02g05244	LOC_Os02g05250	LOC_Os02g05260	LOC_Os02g05270	LOC_Os02g05280	LOC_Os02g05290	LOC_Os02g05300	LOC_Os02g05310	LOC_Os02g05320
9311	0.25	14.08	N.A.	N.A.	N.A.	4.36	N.A.	2.96	0.48	N.A.	0.07	13.89	3.25	26.65	N.A.	N.A.	20.58	N.A.	29.54	1.6	0.48	0.08	N.A.	N.A.	N.A.	N.A.	N.A.	3.8	N.A.	N.A.	N.A.	N.A.	N.A.	N.A.	0.07	17.55	N.A.	N.A.	N.A.	4.44	3.81	34.86	N.A.	0.06	N.A.	N.A.	0.39	78.96	8.16
CSSL	0.2	15.5	N.A.	N.A.	N.A.	0.49	N.A.	16.6	7.96	N.A.	0.07	16.33	1.3	23.7	N.A.	N.A.	3.22	N.A.	42.45	1.39	0.06	0.11	N.A.	N.A.	N.A.	N.A.	N.A.	0.2	N.A.	N.A.	N.A.	N.A.	N.A.	N.A.	0.17	27.76	4.07	0.35	0.23	2.52	4.67	28.86	N.A.	0.08	N.A.	N.A.	0.12	87.69	8.24
N.A. indicates the gene is not expressed or cannot be detected.
[truncated: 8 more columns]
